# Supplementary material for: Innate immune responses against the fungal pathogen Candida auris
Source: Nat Commun. 2022 Jun 21;13:3553. doi: 10.1038/s41467-022-31201-x (PMC9213489; doi:10.1038/s41467-022-31201-x)
Supplement: Supplementary file 4 — Supplementary Data 1 [file 41467_2022_31201_MOESM4_ESM.xlsx]

## Sheet: Supplementary Data 1
Supplementary Data 1. Differentially expressed genes (DEGs) in BMDMs treated with live C. auris or C. albicans yeast cells (MOI=5; 3 h).
	Symbol	BJCA001_vs_PBS_log2 fold change	BJCA001_vs_PBS_adjusted p value	SC5314_vsPBS_log2 fold change	SC5314_vs_PBS_adjusted p value
ENSMUSG00000024912	Fosl1	0.409907	0.422362	1.71895	1.08e-13
ENSMUSG00000031488	Rab11fip1	0.745052	8.24e-07	1.17264	6.08e-08
ENSMUSG00000101599	Gm20342	-0.480966	0.337885	-1.17578	0.00799826
ENSMUSG00000028998	Tomm7	-0.139317	0.983207	1.09888	3.54e-05
ENSMUSG00000066443	Gm10163	0.0028405	0.993985	1.24607	0.00326736
ENSMUSG00000003545	Fosb	-0.249942	0.979264	2.83372	3.04e-27
ENSMUSG00000030401	Rtn2	0.485862	0.609338	1.03622	0.0326419
ENSMUSG00000034438	Gbp8	-0.397642	0.338875	-1.01924	0.0148323
ENSMUSG00000093149	Gm23374	-0.533009	0.601054	-1.44779	0.0076865
ENSMUSG00000030162	Olr1	2.31553	2.08e-56	2.11526	1.68e-18
ENSMUSG00000036478	Btg1	0.632916	3.23e-10	1.11293	1.79e-20
ENSMUSG00000030142	Clec4e	0.839699	1.41e-20	1.08468	1.42e-21
ENSMUSG00000071341	Egr4	0.487254	0.983207	3.78793	0.00206254
ENSMUSG00000078144	Capns2	1.83536	0.151654	2.44819	0.00288084
ENSMUSG00000022895	Ets2	0.779618	3.73e-15	1.10894	6.49e-15
ENSMUSG00000084289	Gm6977	-2.5804	7.03e-06	2.61296	0.964036
ENSMUSG00000082626	Rps13-ps5	-1.19719	0.00902719	-0.827363	0.530621
ENSMUSG00000000673	Haao	0.609436	0.594497	1.2896	0.0169631
ENSMUSG00000051920	Rspo2	1.56019	0.0266321	1.34045	0.118163
ENSMUSG00000043953	Ccrl2	0.284704	0.211815	1.63674	7.05e-41
ENSMUSG00000060981	Hist1h4h	0.238362	0.983207	1.28859	0.0226816
ENSMUSG00000053395	Cacng8	1.43851	0.0437142	1.6429	0.0138544
ENSMUSG00000026984	Il1f6	1.44187	0.250993	2.30957	0.0012854
ENSMUSG00000047945	Marcksl1	0.782069	2.54e-07	1.18059	9.95e-10
ENSMUSG00000027995	Tlr2	1.01019	4.49e-27	1.21559	8.27e-36
ENSMUSG00000036931	Nfkbid	0.948379	5.96e-12	1.49471	7.48e-28
ENSMUSG00000032487	Ptgs2	0.78068	0.00161699	1.84655	2.07e-07
ENSMUSG00000001249	Hpn	0.641604	0.122913	1.0275	0.00272433
ENSMUSG00000112301	AC153497.1	2.59952	0.262143	3.40589	0.0258131
ENSMUSG00000028949	Smarcd3	0.325656	0.907527	1.25305	0.0121338
ENSMUSG00000051851	Cxx1c	0.370893	0.766318	1.02245	0.020375
ENSMUSG00000109509	Rps12-ps4	-0.207974	0.983207	1.00789	0.0306566
ENSMUSG00000032691	Nlrp3	1.39124	3.54e-24	1.66235	5.5e-16
ENSMUSG00000068397	Gm10240	-0.0275225	0.987636	1.20638	0.00445147
ENSMUSG00000026875	Traf1	0.617057	0.000547608	1.11479	1.84e-06
ENSMUSG00000038418	Egr1	0.834699	7.15e-08	3.2531	7.66e-72
ENSMUSG00000024309	Pfdn6	-0.0628281	0.987636	1.07557	0.00217194
ENSMUSG00000044103	Il1f9	1.20807	6.76e-12	1.80116	3.05e-22
ENSMUSG00000040726	Hesx1	1.1814	0.228758	1.50688	0.0431483
ENSMUSG00000081888	Spcs2-ps	-1.60653	0.671161	-3.01054	0.0384395
ENSMUSG00000023034	Nr4a1	0.860583	1.44e-06	2.91437	1.04e-123
ENSMUSG00000029379	Cxcl3	1.10276	3.47e-07	1.94645	1.15e-19
ENSMUSG00000062157	Ifnlr1	0.934623	0.00465883	1.03123	0.011172
ENSMUSG00000094441	Zfp955a	1.18963	0.0489119	-0.258765	0.990433
ENSMUSG00000025746	Il6	0.713264	0.109016	1.60038	1.07e-10
ENSMUSG00000031880	Rrad	0.302748	0.609529	1.16975	4.76e-05
ENSMUSG00000029371	Cxcl5	1.48736	0.348578	2.02084	0.0485341
ENSMUSG00000032014	Oaf	0.224357	0.900089	1.03361	0.00268845
ENSMUSG00000114277	AC154176.1	0.277549	0.983207	1.31544	0.00260278
ENSMUSG00000051379	Flrt3	0.509388	0.574134	1.26377	0.00848422
ENSMUSG00000097714	Gm20109	1.65428	0.653314	3.12542	0.0339719
ENSMUSG00000021367	Edn1	-0.234597	0.951148	1.05044	0.00734662
ENSMUSG00000070858	Gm1673	-0.0160566	0.987636	1.28604	0.0114117
ENSMUSG00000052565	Hist1h1d	1.12327	0.00432682	1.02157	0.0164412
ENSMUSG00000102143	Gm38057	-0.702347	0.973409	-3.14912	0.038667
ENSMUSG00000073555	Gm4951	-0.0415489	0.994358	-1.36156	0.00233896
ENSMUSG00000079444	Gm21981	-0.282322	0.987636	1.80337	0.049374
ENSMUSG00000050533	Gm9845	1.46901	0.0135676	0.111797	0.964036
ENSMUSG00000090996	Gm20458	not expression	no value	2.52986	8.58e-06
ENSMUSG00000031722	Hp	0.469846	0.0577915	1.22646	7.68e-05
ENSMUSG00000051439	Cd14	0.765466	1.74e-08	1.59936	7.26e-17
ENSMUSG00000067344	Rps25-ps1	-0.107287	0.983207	1.07856	0.0270195
ENSMUSG00000063851	Rnf183	0.494026	0.421849	1.15017	0.000671483
ENSMUSG00000102352	Gm38346	-1.2454	0.986767	-3.22256	0.0168848
ENSMUSG00000114036	AC124426.5	-1.02866	0.0275312	-1.0153	0.0529373
ENSMUSG00000054510	Gm14461	-1.19958	1.36e-07	-1.06178	6.36e-05
ENSMUSG00000093861	Igkv1-110	3.00871	0.0374108	2.72304	0.110383
ENSMUSG00000073795	6430531B16Rik	0.154169	0.983207	1.55198	0.00237468
ENSMUSG00000032724	Abtb2	0.541005	0.215551	1.11917	1.69e-05
ENSMUSG00000042659	Arrdc4	0.889504	3.94e-14	1.27721	1.91e-27
ENSMUSG00000028525	Pde4b	1.60071	2.05e-37	1.4289	1.41e-11
ENSMUSG00000030787	Lyve1	1.01524	0.902544	3.04713	0.0367212
ENSMUSG00000040152	Thbs1	1.13906	4.77e-12	1.03206	0.00560531
ENSMUSG00000034394	Lif	0.997524	8.39e-08	1.67098	4.03e-15
ENSMUSG00000034940	Synrg	1.28805	8.24e-15	0.925785	0.000122287
ENSMUSG00000096681	Rps19-ps1	-0.552696	0.620847	1.25484	0.016238
ENSMUSG00000029161	Cgref1	0.966814	0.336995	1.51018	0.0128398
ENSMUSG00000102428	Pcdhga12	0.508204	0.625025	2.19479	0.000690024
ENSMUSG00000089739	Gm20431	-0.663961	0.983207	-3.63706	1.87e-08
ENSMUSG00000082424	Gm13292	0.844961	0.215551	1.43217	0.00869088
ENSMUSG00000038393	Txnip	1.38954	1.15e-47	0.992596	1.75e-11
ENSMUSG00000018500	Adora2b	0.89008	4.48e-06	1.26709	2.5e-11
ENSMUSG00000045502	Hcar2	0.72876	4.95e-05	1.9797	5.59e-46
ENSMUSG00000063234	Gpr84	0.977959	1.23e-24	1.12463	2.08e-14
ENSMUSG00000082480	Gm11687	-1.21125	0.000544896	-0.785762	0.572068
ENSMUSG00000061878	Sphk1	0.236315	0.983207	1.31161	0.000502041
ENSMUSG00000054855	Rnd1	0.515026	0.150379	1.14513	3.54e-05
ENSMUSG00000091955	Gm9844	0.0021221	0.983207	1.06381	0.000381463
ENSMUSG00000026829	Gbgt1	1.01627	0.0019038	0.0772552	0.964036
ENSMUSG00000086714	0610009E02Rik	1.95106	0.442049	2.82873	0.0245506
ENSMUSG00000021990	Spata13	1.0445	5.96e-12	0.583052	0.113756
ENSMUSG00000025225	Nfkb2	0.648925	3.06e-12	1.08432	3.89e-19
ENSMUSG00000070336	Fbxo47	-0.483005	0.884551	-1.94208	0.0170878
ENSMUSG00000033730	Egr3	0.783535	0.579459	4.25422	4.93e-25
ENSMUSG00000085550	Gm15658	-2.7376	0.035283	-2.68237	0.0907517
ENSMUSG00000042622	Maff	0.631813	0.000494793	1.89889	3.49e-52
ENSMUSG00000071653	1810009A15Rik	0.023328	0.983207	1.08012	0.00108725
ENSMUSG00000053560	Ier2	0.112378	0.979264	1.12897	3.6e-05
ENSMUSG00000102591	Gm38383	0.731682	0.1166	1.04835	0.0138762
ENSMUSG00000083192	Rpl31-ps12	-1.36254	0.0103914	-1.49548	0.16652
ENSMUSG00000055102	Zfp819	1.58393	0.000440847	1.164	0.0460999
ENSMUSG00000027398	Il1b	2.32416	2.05e-37	3.47918	6.41e-72
ENSMUSG00000097755	2010110K18Rik	-1.04153	0.0475717	-0.231238	0.964036
ENSMUSG00000034765	Dusp5	0.456086	0.0847949	1.88355	7.86e-24
ENSMUSG00000091971	Hspa1a	0.565275	0.169213	4.02537	2.01e-155
ENSMUSG00000098132	Rassf10	1.36085	6.56e-06	1.47774	4.26e-05
ENSMUSG00000034459	Ifit1	-0.785255	0.644434	-1.05683	0.00111248
ENSMUSG00000044534	Ackr2	3.05727	0.0494502	1.90901	0.445086
ENSMUSG00000110588	Gm45774	0.545619	0.393545	1.1524	0.00148778
ENSMUSG00000030402	Ppm1n	1.17411	0.000604411	1.34955	9.83e-05
ENSMUSG00000112796	AC123694.3	-0.531289	0.983207	4.8527	2.95e-05
ENSMUSG00000015396	Cd83	0.331786	0.1605	1.10519	1.34e-15
ENSMUSG00000008822	Acyp1	0.321044	0.649688	1.01424	9.41e-05
ENSMUSG00000039452	Snx22	0.356639	0.867128	1.42464	0.0136977
ENSMUSG00000101628	Gm28177	-0.288108	0.987636	-5.97103	1e-08
ENSMUSG00000083621	Gm14586	-0.0285436	0.990077	1.12398	0.000238813
ENSMUSG00000100621	Gm28374	-2.7911	0.0334731	-1.73204	0.880737
ENSMUSG00000022483	Col2a1	1.5313	0.0368119	0.695254	0.688472
ENSMUSG00000038065	Mturn	1.24192	8.3e-06	1.13647	0.00330607
ENSMUSG00000033508	Asprv1	0.425988	0.405028	1.05062	0.00345516
ENSMUSG00000040380	Cbln3	1.54518	0.234778	2.02918	0.020375
ENSMUSG00000043424	Eif3j2	not expression	no value	3.18586	5.15e-07
ENSMUSG00000050914	Ankrd37	-0.195535	0.983207	1.28693	2.1e-05
ENSMUSG00000014294	Ndufa2	-0.237751	0.811932	1.1006	0.00456148
ENSMUSG00000098973	Mir6236	-1.60949	2.84e-05	-0.991346	0.294765
ENSMUSG00000109372	Gm19410	-3.30986	0.00950784	-2.42112	0.411877
ENSMUSG00000082062	Ftl2-ps	-0.0296783	0.987636	1.09154	9.47e-06
ENSMUSG00000048216	Gpr85	1.18386	6.56e-06	0.473821	0.597623
ENSMUSG00000026826	Nr4a2	0.487064	0.628395	1.26956	0.000677441
ENSMUSG00000022951	Rcan1	-0.00486058	0.987636	1.1662	2.36e-17
ENSMUSG00000103857	Gm37249	-0.404447	0.834125	-1.05888	0.0171865
ENSMUSG00000022602	Arc	-0.0954274	0.983207	3.08159	3.28e-25
ENSMUSG00000042265	Trem1	1.2874	3.91e-17	1.64822	5.5e-24
ENSMUSG00000054072	Iigp1	-0.412087	0.568033	-1.0977	0.034206
ENSMUSG00000045664	Cdc42ep2	1.27035	8.67e-12	1.57538	2.33e-10
ENSMUSG00000084166	Gm6451	-0.104548	0.983207	1.19845	0.00992281
ENSMUSG00000072612	Gm10382	0.46994	0.828373	1.35757	0.0136425
ENSMUSG00000020219	Timm13	-0.187613	0.927578	1.02181	0.00734662
ENSMUSG00000003541	Ier3	0.394046	0.018985	1.73359	1.02e-38
ENSMUSG00000038412	Higd1a	-0.0548805	0.983207	1.05138	0.000257311
ENSMUSG00000070524	Fcrlb	1.35148	0.195733	1.65023	0.0409822
ENSMUSG00000050856	Atp5k	-0.166189	0.983207	1.30896	2.15e-05
ENSMUSG00000019256	Ahr	1.16053	0.00134039	1.3323	0.00253108
ENSMUSG00000034936	Arl4d	0.217974	0.976751	1.25423	0.000672331
ENSMUSG00000076281	Gm24270	-1.25568	0.0223497	-0.0549841	0.964036
ENSMUSG00000020163	Uqcr11	-0.313908	0.679491	1.07281	0.000505022
ENSMUSG00000020407	Upp1	0.422125	0.370402	1.0963	0.0065599
ENSMUSG00000011751	Sptbn4	0.53983	0.820691	1.52764	0.0181609
ENSMUSG00000070501	Ifi214	-0.710054	0.0812934	-1.12805	0.00233896
ENSMUSG00000032501	Trib1	0.837739	8.24e-15	1.05714	1.27e-13
ENSMUSG00000096719	Mrgpra2b	0.347515	0.607066	1.02237	0.000563648
ENSMUSG00000074846	Gm10774	2.93086	0.00394935	-0.0981222	0.978112
ENSMUSG00000081176	H3f3a-ps2	0.237272	0.90752	1.0315	0.000221542
ENSMUSG00000038067	Csf3	1.11032	0.000176293	2.30135	1.92e-20
ENSMUSG00000031734	Irx3	-1.25881	0.0268874	-0.348197	0.964036
ENSMUSG00000027368	Dusp2	0.246795	0.694356	1.38177	4.59e-13
ENSMUSG00000109864	Eid3	1.10126	0.523396	1.88941	0.0372094
ENSMUSG00000081824	BC002163	0.0516732	0.983207	1.33787	0.000435895
ENSMUSG00000087579	Hectd2os	3.57438	0.00758408	1.44262	0.817161
ENSMUSG00000107169	Gm43796	2.3597	7.03e-06	7.06969	9.62e-12
ENSMUSG00000005474	Myl10	-0.0475236	0.986457	1.0583	0.0124938
ENSMUSG00000053113	Socs3	1.02762	3.56e-22	1.23291	9.44e-34
ENSMUSG00000107191	Gm43579	-0.456165	0.983207	1.85946	0.0459806
ENSMUSG00000052563	D930048N14Rik	-0.785427	0.00042687	-1.04965	4.91e-05
ENSMUSG00000099471	Gm8451	-1.07868	0.0497132	-0.286355	0.964036
ENSMUSG00000027777	Schip1	0.252741	0.987636	3.84747	0.00217435
ENSMUSG00000103034	Gm8797	0.445308	0.823128	1.38381	0.00134399
ENSMUSG00000025402	Nab2	0.535784	0.00420478	1.03328	4.12e-17
ENSMUSG00000000531	Grasp	0.118927	0.983207	1.47172	0.012031
ENSMUSG00000027776	Il12a	1.54351	0.0149643	0.568992	0.889196
ENSMUSG00000090877	Hspa1b	1.01157	0.00709686	4.03007	3.87e-67
ENSMUSG00000096957	E230013L22Rik	0.963282	0.0175156	1.34283	0.00039211
ENSMUSG00000020303	Stc2	-1.17834	0.0459257	-0.0403336	0.983756
ENSMUSG00000024399	Ltb	0.540554	0.193786	1.20237	0.0022734
ENSMUSG00000028214	Gem	0.404958	0.601259	1.41785	0.000388256
ENSMUSG00000097418	Mir155hg	-0.230536	0.900089	2.06872	9.76e-05
ENSMUSG00000093752	Gm20716	6.66395	0.0947314	3.55146	1.03e-07
ENSMUSG00000022805	Maats1	2.91378	0.13555	3.58356	0.0138544
ENSMUSG00000066902	Rps23-ps2	-0.0968404	0.996297	1.54286	0.00198327
ENSMUSG00000037406	Htra4	1.19421	0.235295	1.60615	0.0231791
ENSMUSG00000113640	Adat3	1.22302	0.596767	2.29984	0.0287536
ENSMUSG00000022534	Mefv	1.07198	1.13e-23	0.775549	0.00110696
ENSMUSG00000032578	Cish	0.320719	0.773685	1.17937	0.000155086
ENSMUSG00000048489	8430408G22Rik	1.87252	0.473161	2.88161	0.0156519
ENSMUSG00000055216	9430025C20Rik	-1.43713	0.0316597	-0.39683	0.964036
ENSMUSG00000062515	Fabp4	-1.11729	3.41e-13	-0.431723	0.372588
ENSMUSG00000048621	Gm6377	0.81714	7.9e-07	1.11549	0.00172608
ENSMUSG00000091736	Yy2	-3.57751	0.0110041	-0.265428	0.964036
ENSMUSG00000078137	Ankrd63	-1.41039	0.0451159	-1.05676	0.170174
ENSMUSG00000098178	Gm42418	-1.58032	0.0459232	-0.0537753	0.978112
ENSMUSG00000020423	Btg2	0.368108	0.0905017	1.16408	3.7e-13
ENSMUSG00000097554	Gm26825	0.2386	0.675488	1.8106	1.47e-10
ENSMUSG00000094974	Rps19-ps2	-0.552696	0.620847	1.25484	0.016238
ENSMUSG00000029380	Cxcl1	2.31623	1.32e-39	3.91145	4.36e-115
ENSMUSG00000107390	Gm43323	-0.438071	0.786583	-2.80391	0.0289665
ENSMUSG00000059149	Mfsd4a	-0.0209288	0.983207	-1.6915	0.00898864
ENSMUSG00000056656	Apol8	0.644915	0.983207	3.00954	0.0494275
ENSMUSG00000052837	Junb	0.369681	0.0233954	1.05234	7.27e-12
ENSMUSG00000072789	Gm10420	-1.08033	0.00275037	-0.857868	0.391417
ENSMUSG00000024401	Tnf	1.14621	1.2e-35	1.61135	8.66e-45
ENSMUSG00000067614	Krt86	-3.1419	0.0243783	-1.12837	0.651829
ENSMUSG00000006360	Crip1	-0.166135	0.983207	1.27556	0.000478456
ENSMUSG00000111409	Rnf26	3.21484	2.36e-07	1.44023	0.864015
ENSMUSG00000020178	Adora2a	0.984029	6.02e-08	1.24223	1.97e-14
ENSMUSG00000074228	Gm10645	-1.59934	0.035494	-0.920793	0.783581
ENSMUSG00000052673	Gm9887	0.632117	0.733949	1.51778	0.00607903
ENSMUSG00000056215	Lrguk	2.57467	0.729385	3.09901	0.0330086
ENSMUSG00000037126	Psd	0.430076	0.328242	1.22408	1.13e-06
ENSMUSG00000110495	Gm45879	1.381	0.429385	3.98545	0.000719515
ENSMUSG00000032802	Srxn1	0.409916	0.000168794	1.02306	4.21e-26
ENSMUSG00000037868	Egr2	0.599592	0.456843	2.48398	7.57e-12
ENSMUSG00000091449	Gm10269	-1.14503	1.08e-06	-1.06522	0.26006
ENSMUSG00000043421	Hilpda	-0.388632	0.0789572	1.09167	4.41e-09
ENSMUSG00000067786	Nnat	1.80965	0.0351603	0.564859	0.880805
ENSMUSG00000038489	Polr2l	-0.0222145	0.987636	1.26523	0.000109906
ENSMUSG00000028128	F3	0.823098	0.274989	1.93676	3.99e-08
ENSMUSG00000002228	Ppm1j	0.400444	0.959857	1.4918	0.0160962
ENSMUSG00000028341	Nr4a3	1.26506	0.1525	3.18239	2.82e-18
ENSMUSG00000021606	Ndufs6	-0.419436	0.421849	1.10117	0.00340604
ENSMUSG00000086404	Gm6787	2.09268	0.794874	3.49469	0.0075538
ENSMUSG00000021411	Pxdc1	0.529103	0.367355	1.16249	7.5e-05
ENSMUSG00000079941	Gm11273	-0.275989	0.983207	1.19037	0.0207533
ENSMUSG00000103845	Gm19026	1.62262	0.00071154	1.0847	0.103837
ENSMUSG00000058755	Osm	-0.0597808	0.983207	1.39755	7.95e-36
ENSMUSG00000056476	Med12l	-0.512545	0.679356	-3.129	0.0133222
ENSMUSG00000037887	Dusp8	0.0747664	0.991801	1.12791	0.0344147
ENSMUSG00000104943	Gm42868	-1.47599	0.00113757	-1.29736	0.00175357
ENSMUSG00000084383	Gm13370	-0.0124102	0.989934	1.22623	0.00330116
ENSMUSG00000086866	4930512H18Rik	-1.4154	0.0278083	-1.90801	0.000168266
ENSMUSG00000088609	Gm24187	-1.57158	0.0475717	-0.794112	0.583257
ENSMUSG00000020205	Phlda1	0.825484	4.3e-08	1.80425	9.13e-42
ENSMUSG00000066809	Gm10180	0.0429183	0.983207	1.55351	0.00149571
ENSMUSG00000000982	Ccl3	0.330167	0.283876	1.22723	1.51e-08
ENSMUSG00000058427	Cxcl2	2.61253	1.91e-133	4.29611	2.33e-235
ENSMUSG00000023947	Nfkbie	1.27277	9.14e-27	1.59104	2.63e-33
ENSMUSG00000029135	Fosl2	0.809511	2.49e-06	1.23946	2.75e-07
ENSMUSG00000025020	Slit1	-1.0675	0.0052779	-1.27129	0.0141826
ENSMUSG00000100826	Snhg14	0.720899	0.657	2.43495	0.000308585
ENSMUSG00000053414	Hunk	3.40745	0.0109656	2.79858	0.0862509
ENSMUSG00000024190	Dusp1	0.379943	0.00238136	1.38395	1.05e-27
ENSMUSG00000018930	Ccl4	0.478008	0.0748858	1.57938	4.22e-08
ENSMUSG00000027245	Hypk	0.130368	0.935225	1.00154	0.000204056
ENSMUSG00000079499	6530402F18Rik	1.29712	5.77e-11	1.50443	6.46e-11
ENSMUSG00000079138	Gm8818	0.818433	0.983207	4.22059	0.000828012
