# Supplementary material for: Innate immune responses against the fungal pathogen Candida auris
Source: Nat Commun. 2022 Jun 21;13:3553. doi: 10.1038/s41467-022-31201-x (PMC9213489; doi:10.1038/s41467-022-31201-x)
Supplement: Supplementary file 5 — Supplementary Data 2 [file 41467_2022_31201_MOESM5_ESM.xlsx]

## Sheet: Supplementary Data 2
Supplementary Data 2. Differentially expressed genes (DEGs) in BMDMs treated with live C. auris or C. albicans yeast cells (MOI=5; 6 h).
GeneID	Symbol	BJCA001_vs_PBS_log2 fold change	BJCA001_vs_PBS_adjusted p value	SC5314_vs_PBS_log2 fold change	SC5314_vs_PBS_adjusted p value
ENSMUSG00000030376	Slc8a2	0.993587	0.984103	4.76664	3.6e-06
ENSMUSG00000024912	Fosl1	0.6496	0.144233	3.36377	1.6e-76
ENSMUSG00000003119	Cdk12	0.430757	0.984103	1.01349	0.0374811
ENSMUSG00000087120	Gm12279	-0.499216	0.984103	2.89049	0.00764342
ENSMUSG00000025880	Smad7	-0.30977	0.740298	1.18049	7.15e-07
ENSMUSG00000100215	Gm8292	-0.638511	0.984103	-1.50688	0.0358191
ENSMUSG00000030162	Olr1	2.22821	3.7e-06	2.86579	6.58e-16
ENSMUSG00000021125	Arg2	0.878918	0.322297	1.76644	1.97e-08
ENSMUSG00000020893	Per1	-0.122832	0.984103	1.6049	2.51e-16
ENSMUSG00000047562	Mmp10	0.113779	0.984103	1.46188	1.57e-07
ENSMUSG00000097021	4933433G15Rik	0.240499	0.984103	2.86309	0.00687438
ENSMUSG00000109953	5430430B14Rik	0.197802	0.984103	1.568	0.0303035
ENSMUSG00000052397	Ezr	0.758131	0.0944553	1.07268	1.28e-05
ENSMUSG00000026984	Il1f6	1.12248	0.984103	3.50411	5.29e-17
ENSMUSG00000084408	Gm11870	2.11532	0.915009	3.38376	0.000760406
ENSMUSG00000038550	Ciart	-0.0398494	0.984103	2.02502	6.39e-07
ENSMUSG00000000386	Mx1	-1.41644	0.00646057	-1.18153	0.124476
ENSMUSG00000004098	Col5a3	0.295709	0.984103	1.02758	8.64e-06
ENSMUSG00000036931	Nfkbid	0.620491	0.00164212	1.92045	1.12e-30
ENSMUSG00000087575	Gm12976	2.15189	0.887961	3.69551	0.00105173
ENSMUSG00000038485	Socs7	0.193378	0.984103	1.15917	0.00268314
ENSMUSG00000023088	Abcc1	0.828527	0.129581	1.04602	3.31e-05
ENSMUSG00000050860	Phospho1	0.195704	0.984103	1.3294	0.0211927
ENSMUSG00000054556	Gm4876	1.81643	0.984103	3.77753	0.000746736
ENSMUSG00000042417	Ccno	-0.138354	0.984103	2.17624	1.34e-08
ENSMUSG00000038418	Egr1	0.882641	0.288142	5.86746	2.62e-123
ENSMUSG00000026883	Dab2ip	0.404757	0.984103	1.54256	2.84e-10
ENSMUSG00000071342	Lsmem1	not expression	no value	2.7731	0.0452304
ENSMUSG00000074063	Osgin1	0.388264	0.984103	1.40824	6.4e-10
ENSMUSG00000036381	P2ry14	-0.503703	0.646911	-1.04987	0.000671554
ENSMUSG00000103638	Gm38327	1.15818	0.984103	3.07899	0.0136217
ENSMUSG00000026185	Igfbp5	0.327405	0.984103	1.34792	2.31e-08
ENSMUSG00000028195	Cyr61	-0.00466999	0.996771	1.17027	4.58e-11
ENSMUSG00000037211	Spry1	0.349946	0.984103	1.7163	0.000173131
ENSMUSG00000092564	BC051226	-0.857303	0.254424	-1.32592	0.00333941
ENSMUSG00000041827	Oasl1	-1.61767	0.000610765	-1.05056	0.190993
ENSMUSG00000085211	B430219N15Rik	0.523442	0.984103	3.47068	0.00292506
ENSMUSG00000010051	Hyal1	-0.563799	0.984103	1.2091	0.0287254
ENSMUSG00000083767	Gm11405	0.387543	0.984103	1.65165	0.00664875
ENSMUSG00000034573	Ptpn13	0.522766	0.984103	1.12854	0.0477344
ENSMUSG00000111080	AC153899.1	0.0931181	0.984103	-1.06239	0.00844051
ENSMUSG00000027656	Wisp2	-0.0317328	0.996771	-2.64567	0.0353327
ENSMUSG00000097779	4833407H14Rik	0.725824	0.984103	1.69346	0.0177506
ENSMUSG00000103847	Gm20056	-0.280681	0.984103	1.49504	0.0193924
ENSMUSG00000001604	Tcea3	-1.24981	0.899158	-3.77545	0.00061667
ENSMUSG00000020395	Itk	2.31048	0.984103	3.66635	0.00265418
ENSMUSG00000007617	Homer1	0.384307	0.984103	1.27774	0.0308623
ENSMUSG00000039701	Usp53	0.309188	0.984103	1.25388	0.00512735
ENSMUSG00000096351	Samd11	-0.205359	0.984103	2.7845	9.04e-09
ENSMUSG00000041707	1810011H11Rik	-0.600288	0.660495	-1.05172	6.59e-06
ENSMUSG00000041552	Ptchd1	0.432661	0.984103	1.26915	0.000185322
ENSMUSG00000059775	Rps26-ps1	-0.552467	0.984103	-1.07617	0.0036073
ENSMUSG00000044786	Zfp36	-0.0282111	0.984103	2.25467	1.82e-63
ENSMUSG00000073647	Gm10557	0.461935	0.984103	1.04518	0.0171787
ENSMUSG00000062154	Tex33	-0.00197378	0.998343	3.75914	0.00268662
ENSMUSG00000054510	Gm14461	-1.0857	0.0342551	-0.00700844	0.904619
ENSMUSG00000026235	Epha4	0.558243	0.984103	1.58416	0.000289598
ENSMUSG00000042659	Arrdc4	1.0334	1.01e-12	1.71143	5.27e-35
ENSMUSG00000028525	Pde4b	1.67972	0.000757866	1.9733	2.78e-07
ENSMUSG00000040152	Thbs1	1.20885	0.148066	2.16689	9.04e-09
ENSMUSG00000086196	Gm13571	0.185646	0.984103	1.42979	0.00269623
ENSMUSG00000025790	Slco3a1	0.821298	0.0197425	1.18651	1.31e-07
ENSMUSG00000085609	1700016P03Rik	1.43096	0.984103	3.29017	0.00649785
ENSMUSG00000037709	Fam13a	0.572421	0.984103	1.22506	0.00430838
ENSMUSG00000028634	Hivep3	0.519492	0.984103	1.44431	7.81e-06
ENSMUSG00000096842	Gm10736	-0.401122	0.984103	-1.16619	0.00469112
ENSMUSG00000022864	D16Ertd472e	0.884029	0.161196	1.17936	4.17e-05
ENSMUSG00000111888	AC118202.1	0.924437	0.984103	2.61048	0.0356539
ENSMUSG00000056427	Slit3	1.13096	0.604342	1.53435	0.0173361
ENSMUSG00000091144	Phf11c	-0.962666	0.00921015	-1.08824	0.00061667
ENSMUSG00000030208	Emp1	0.0134345	0.985745	1.28147	9.34e-05
ENSMUSG00000045502	Hcar2	1.22618	3.69e-05	3.18724	6.12e-39
ENSMUSG00000094942	Gm3604	0.270774	0.984103	-1.46227	7.69e-06
ENSMUSG00000025225	Nfkb2	0.739366	3.81e-05	1.30913	4.74e-24
ENSMUSG00000054293	A630033H20Rik	0.203712	0.984103	1.25417	0.0131443
ENSMUSG00000056501	Cebpb	0.165296	0.984103	1.08836	0.00109594
ENSMUSG00000028763	Hspg2	0.214227	0.984103	1.28331	1.78e-09
ENSMUSG00000040128	Pnrc1	0.219544	0.984103	1.49061	5.09e-15
ENSMUSG00000040297	Suco	0.489864	0.984103	1.42459	3.01e-07
ENSMUSG00000078920	Ifi47	-1.12877	0.0432451	-1.16436	0.00184951
ENSMUSG00000050910	Cdr2l	0.495208	0.984103	1.15917	0.00805359
ENSMUSG00000034765	Dusp5	0.442949	0.78481	3.35317	3.16e-76
ENSMUSG00000042451	Mybph	-0.543017	0.984103	3.1393	0.0215613
ENSMUSG00000091639	Gm3756	0.238967	0.984103	1.01233	1.35e-06
ENSMUSG00000068417	Pnp2	-0.406645	0.984103	-1.12615	5.54e-06
ENSMUSG00000031538	Plat	0.788598	0.984103	1.15031	0.0259982
ENSMUSG00000028967	Errfi1	0.415477	0.984103	1.74822	1.53e-14
ENSMUSG00000015396	Cd83	-0.16437	0.984103	2.0307	1.85e-26
ENSMUSG00000110500	Gm32568	1.05478	0.984103	2.82539	0.023663
ENSMUSG00000022122	Ednrb	0.742636	0.56004	1.07137	0.00336506
ENSMUSG00000030107	Usp18	-1.48921	0.000639427	-1.02753	0.00570847
ENSMUSG00000048537	Phldb1	0.15063	0.984103	1.31663	1.31e-16
ENSMUSG00000021831	Ero1l	0.230953	0.984103	1.27296	4.8e-08
ENSMUSG00000049414	Gm5417	1.50829	0.984103	2.88864	2.29e-05
ENSMUSG00000068227	Il2rb	0.960245	0.984103	2.26157	0.00614879
ENSMUSG00000035105	Egln3	0.20704	0.984103	1.93398	6.07e-28
ENSMUSG00000031448	Adprhl1	-0.794145	0.984103	2.50781	0.0424079
ENSMUSG00000038065	Mturn	1.37127	2.13e-05	1.41472	6.68e-06
ENSMUSG00000064366	mt-Tl2	-0.144047	0.984103	-1.44218	0.0102736
ENSMUSG00000085433	Gm16001	0.958976	0.984103	1.64931	0.0157361
ENSMUSG00000026826	Nr4a2	0.874603	0.368194	2.75246	4.64e-18
ENSMUSG00000102704	Gm38309	-0.511435	0.984103	-3.09424	0.000143225
ENSMUSG00000087528	9830144P21Rik	0.0864039	0.996771	1.94194	0.000303709
ENSMUSG00000078921	Tgtp2	-1.59567	0.00621482	-1.42136	0.103836
ENSMUSG00000008136	Fhl2	-0.184526	0.984103	1.30836	0.00219943
ENSMUSG00000113811	CT009546.3	-0.485973	0.984103	1.52224	0.00257556
ENSMUSG00000054321	Taf4b	0.351301	0.984103	1.29495	0.00143552
ENSMUSG00000072612	Gm10382	0.460679	0.984103	3.52654	7.99e-19
ENSMUSG00000023972	Ptk7	0.274157	0.984103	1.08407	0.00365292
ENSMUSG00000083022	Rps15a-ps6	-0.436826	0.984103	-1.31333	0.00739787
ENSMUSG00000097429	Gm26520	0.453179	0.984103	1.716	0.00450507
ENSMUSG00000022479	Vdr	0.791222	0.984103	1.75393	0.00131629
ENSMUSG00000081684	Rps2-ps13	-0.53867	0.984103	-1.04807	0.00147185
ENSMUSG00000072872	Rybp	0.313774	0.984103	1.12439	0.000594234
ENSMUSG00000069806	Cacng7	-0.304842	0.984103	1.26562	0.0427894
ENSMUSG00000103593	Gm37352	-0.0925208	0.996771	1.18715	0.000152525
ENSMUSG00000037583	Nr0b2	-2.19008	0.576709	-3.6233	0.00127348
ENSMUSG00000044948	Cfap43	0.141465	0.984103	1.34101	3.14e-19
ENSMUSG00000107944	Gm44280	-0.25272	0.984103	1.54818	0.0111439
ENSMUSG00000069041	Slc25a31	-1.08448	0.984103	-2.71251	0.046396
ENSMUSG00000109367	Gm18782	1.65816	0.984103	2.48639	0.0438203
ENSMUSG00000063875	Rps6-ps1	-1.28737	0.372647	-1.36462	0.0460462
ENSMUSG00000042747	Krtcap2	-0.497605	0.984103	-1.04685	0.00157978
ENSMUSG00000059195	Gm12715	0.324054	0.984103	1.1405	4.38e-05
ENSMUSG00000041308	Sntb2	0.43612	0.984103	1.25822	0.000239011
ENSMUSG00000040592	Cd79b	-0.171359	0.984103	-1.01891	0.00702018
ENSMUSG00000021478	Drd1	-0.271211	0.986011	1.74551	0.00503969
ENSMUSG00000018604	Tbx3	0.644233	0.984103	1.6502	0.00207153
ENSMUSG00000022686	B3gnt5	0.768078	0.984103	2.35202	6.43e-07
ENSMUSG00000085281	Gm13316	0.571025	0.984103	1.26025	0.0125134
ENSMUSG00000040857	Erf	0.118827	0.984103	1.04888	1.28e-08
ENSMUSG00000086145	Gm15479	2.01024	0.984103	3.19398	0.00966058
ENSMUSG00000069379	Gm4950	-0.512955	0.984103	-1.27699	0.0264932
ENSMUSG00000097090	Gm26724	0.400315	0.984103	1.584	0.0202786
ENSMUSG00000110388	Gm30329	0.115696	0.984103	1.43301	8.59e-05
ENSMUSG00000054555	Adam12	0.549177	0.984103	1.05708	0.00575085
ENSMUSG00000025402	Nab2	0.329143	0.937504	1.414	1.71e-22
ENSMUSG00000026463	Atp2b4	0.907512	0.216738	1.40022	1.07e-05
ENSMUSG00000030844	Rgs10	-0.578774	0.913527	-1.18613	0.000103887
ENSMUSG00000107608	Gm43863	0.197532	0.992113	2.36012	0.00140229
ENSMUSG00000029605	Oas1b	-1.21096	0.00268302	-0.686025	0.144824
ENSMUSG00000000531	Grasp	0.166872	0.984103	2.04086	0.000116901
ENSMUSG00000051008	4930412M03Rik	1.60952	0.740359	2.38386	0.00925343
ENSMUSG00000064317	Gm10146	-0.386444	0.984103	-1.05357	0.028743
ENSMUSG00000028369	Svep1	1.018	0.984103	2.08029	0.024541
ENSMUSG00000056708	Ier5	-0.383099	0.651766	1.3676	6.43e-12
ENSMUSG00000046352	Gjb2	2.02612	0.765012	2.75735	0.0163084
ENSMUSG00000040423	Rc3h1	0.477661	0.984103	1.02725	0.000998298
ENSMUSG00000037944	Ccr7	1.30658	0.413503	2.0897	6.21e-05
ENSMUSG00000092486	2610524H06Rik	-0.258573	0.984103	-1.39644	3.36e-05
ENSMUSG00000082193	Rpl5-ps1	-0.213798	0.984103	-1.58078	4.65e-21
ENSMUSG00000033323	Ctdp1	0.0531048	0.984103	1.22528	1.41e-11
ENSMUSG00000047867	Gimap6	-0.228126	0.984103	1.32971	0.0278423
ENSMUSG00000022900	Ildr1	0.644336	0.984103	3.47151	0.000812603
ENSMUSG00000070271	Gm13268	-0.702084	0.808989	-1.57416	0.00237236
ENSMUSG00000097418	Mir155hg	2.1741	0.984103	4.53053	0.0495513
ENSMUSG00000028417	Tal2	-0.927083	0.0944553	-1.07099	0.0127579
ENSMUSG00000087502	Gm16091	1.52893	0.984103	2.99997	0.000203913
ENSMUSG00000092627	D130058E05Rik	-0.0507986	0.984103	-1.13382	0.0476826
ENSMUSG00000033316	Galnt9	-0.0788221	0.996771	-2.63849	0.0258038
ENSMUSG00000032548	Slco2a1	0.955843	0.674534	1.22354	0.0423577
ENSMUSG00000028364	Tnc	0.533224	0.893637	1.19788	2.02e-07
ENSMUSG00000040663	Clcf1	0.375687	0.984103	1.28707	9.51e-08
ENSMUSG00000097025	Gm26558	2.05798	0.855338	2.715	0.0494207
ENSMUSG00000086477	Gm15506	-0.723398	0.984103	-1.91907	0.0459304
ENSMUSG00000027313	Chac1	-0.84549	0.339975	1.16227	0.0185796
ENSMUSG00000041328	Pcf11	0.269458	0.984103	1.08196	0.0019057
ENSMUSG00000032578	Cish	0.537578	0.693597	2.27303	8.36e-19
ENSMUSG00000023991	Foxp4	0.636511	0.0656088	1.10601	1.3e-16
ENSMUSG00000070822	Zscan18	0.189019	0.984103	1.28568	0.00076621
ENSMUSG00000030790	Adm	-0.0584047	0.998042	4.02314	4.47e-36
ENSMUSG00000072594	Gm16439	1.21708	0.984103	2.73216	0.0225483
ENSMUSG00000027399	Il1a	1.21383	0.0332983	2.72212	2.63e-19
ENSMUSG00000042677	Zc3h12a	0.334455	0.325317	1.12146	1.85e-18
ENSMUSG00000030103	Bhlhe40	-0.12461	0.984103	1.20687	7.63e-06
ENSMUSG00000031523	Dlc1	0.42743	0.984103	1.09433	0.0303035
ENSMUSG00000020423	Btg2	0.00165037	0.998343	2.45252	8.38e-58
ENSMUSG00000097750	Gm4673	-0.255921	0.984103	1.64012	9.09e-11
ENSMUSG00000020099	Unc5b	0.199465	0.984103	1.04865	7.12e-05
ENSMUSG00000090389	Cdv3-ps	0.696892	0.984103	1.74167	0.00204442
ENSMUSG00000033967	Rnf225	1.29444	0.984103	2.85841	0.00842505
ENSMUSG00000073147	5031425E22Rik	0.243714	0.984103	1.00307	4.2e-06
ENSMUSG00000081855	Rpl17-ps5	-0.523288	0.984103	-1.38244	0.000730392
ENSMUSG00000098650	Gm28048	-6.26975	4.15e-08	-3.75929	0.658263
ENSMUSG00000025161	Slc16a3	0.021249	0.998343	1.65254	2.29e-17
ENSMUSG00000026271	Gpr35	0.396929	0.984103	1.88444	6.35e-13
ENSMUSG00000076937	Iglc2	1.56075	0.984103	2.71943	0.0464334
ENSMUSG00000095280	Gm21738	-4.97352	2.85e-05	-4.11187	0.0919947
ENSMUSG00000020178	Adora2a	0.913529	2.85e-05	1.33723	1.44e-15
ENSMUSG00000090125	Pou3f1	-1.84835	0.00365833	0.708165	0.521126
ENSMUSG00000092268	Gm20540	2.01338	0.882848	2.68958	0.0368942
ENSMUSG00000052673	Gm9887	0.410615	0.984103	3.07838	3.36e-13
ENSMUSG00000073060	Zxda	-0.132511	0.984103	4.43737	6.57e-19
ENSMUSG00000036353	P2ry12	-0.280923	0.984103	-1.37922	0.00842505
ENSMUSG00000053475	Tnfaip6	1.06138	0.984103	2.90594	2.28e-07
ENSMUSG00000039831	Arhgap29	0.487725	0.984103	1.0153	0.0316902
ENSMUSG00000046959	Slc26a1	0.920528	0.984103	1.97344	0.00133568
ENSMUSG00000025383	Il23a	1.35688	0.984103	4.01271	0.000248296
ENSMUSG00000046223	Plaur	0.176879	0.984103	1.21932	3.73e-25
ENSMUSG00000028862	Map3k6	0.348364	0.984103	1.04253	2.47e-08
ENSMUSG00000028341	Nr4a3	0.599002	0.984103	4.07795	4.39e-41
ENSMUSG00000031125	3830403N18Rik	0.0559072	0.984103	-1.28698	0.0142001
ENSMUSG00000039081	Zfp503	-0.0489184	0.984103	1.00926	6.35e-08
ENSMUSG00000005045	Chd5	1.33113	0.984103	2.97044	0.0036073
ENSMUSG00000052353	Cemip	0.97988	0.851125	1.82367	4.52e-05
ENSMUSG00000054206	Gzmm	-0.540239	0.984103	1.31798	0.00434589
ENSMUSG00000056735	A930024E05Rik	-0.0715169	0.984103	-1.31857	0.0359053
ENSMUSG00000024245	Tmem178	0.762806	0.984103	1.30437	0.0419836
ENSMUSG00000023951	Vegfa	0.11373	0.984103	1.87957	9.94e-19
ENSMUSG00000086350	B230369F24Rik	0.0658751	0.996771	1.56595	0.0423248
ENSMUSG00000102599	Gm38386	-2.41079	0.0294277	-1.12865	0.55817
ENSMUSG00000058427	Cxcl2	2.99846	1.44e-23	6.12346	7.64e-128
ENSMUSG00000037447	Arid5a	-0.589613	0.56004	1.05049	3.06e-05
ENSMUSG00000028034	Fubp1	0.481975	0.984103	1.38205	6.65e-06
ENSMUSG00000103367	Gm38158	0.188704	0.984103	1.10274	0.0106212
ENSMUSG00000109341	Gm30873	not expression	no value	2.7102	0.0459929
ENSMUSG00000032511	Scn5a	not expression	no value	2.95363	0.0239015
ENSMUSG00000087408	Cers1	0.332287	0.984103	3.01503	0.0168618
ENSMUSG00000079499	6530402F18Rik	1.54945	0.000169886	2.26104	1.11e-16
ENSMUSG00000029923	Rab19	-0.22987	0.984103	-1.05293	0.0133298
ENSMUSG00000044164	Rnf182	1.09217	0.984103	3.5966	0.00402286
ENSMUSG00000020083	2010107G23Rik	0.526925	0.984103	3.73899	0.000855805
ENSMUSG00000079138	Gm8818	1.19602	0.984103	6.59971	1.49e-09
ENSMUSG00000111082	AC061963.3	0.74478	0.984103	2.00186	0.00435813
ENSMUSG00000009376	Met	0.612166	0.984103	1.46263	3.41e-05
ENSMUSG00000015134	Aldh1a3	1.30742	0.351764	1.52162	0.0216635
ENSMUSG00000031488	Rab11fip1	1.06152	0.0825839	2.77418	1.85e-26
ENSMUSG00000026478	Lamc1	0.356687	0.984103	1.13996	6.74e-06
ENSMUSG00000007682	Dio2	-1.12946	0.00156185	0.0896358	0.899083
ENSMUSG00000086683	Gm12867	-1.15999	0.984103	3.31997	0.000313355
ENSMUSG00000030403	Vasp	0.636262	0.00646057	1.25127	3.83e-25
ENSMUSG00000039929	Urb1	0.252176	0.984103	1.05797	6.21e-05
ENSMUSG00000030203	Dusp16	0.855944	0.344478	1.63672	2.21e-08
ENSMUSG00000000562	Adora3	-0.320732	0.984103	-1.26404	0.00109594
ENSMUSG00000026630	Batf3	-1.01151	0.370656	-1.23033	0.00379904
ENSMUSG00000047604	Frat2	0.0411651	0.996771	1.69993	2.39e-05
ENSMUSG00000101655	2310040G24Rik	-0.196568	0.984103	-1.15283	0.00456917
ENSMUSG00000024663	Rab3il1	-0.177987	0.984103	-1.08381	1.93e-05
ENSMUSG00000094092	Gm15921	0.00858999	0.997763	3.53459	0.00384517
ENSMUSG00000044949	Ubtd2	0.532905	0.984103	1.26083	0.000506576
ENSMUSG00000020262	Adarb1	0.982	0.0209779	1.18173	5.58e-05
ENSMUSG00000103473	Gm37696	-0.379535	0.984103	-1.45929	1.15e-07
ENSMUSG00000078300	Gm2606	0.044112	0.987044	1.01573	2.15e-08
ENSMUSG00000019505	Ubb	0.119883	0.984103	1.02969	5.64e-10
ENSMUSG00000087138	Gm15545	-0.716888	0.534109	-1.05459	0.0418777
ENSMUSG00000064369	mt-Te	-0.000181313	0.996771	-1.46114	0.00017107
ENSMUSG00000030055	Rab43	0.0412529	0.987611	1.02271	1.61e-05
ENSMUSG00000059401	Mamld1	1.21787	0.984103	1.70562	0.0321088
ENSMUSG00000099876	Gm29650	0.0713766	0.984103	1.3813	0.0449789
ENSMUSG00000104667	Gm4961	-0.361887	0.984103	-3.07452	0.0266511
ENSMUSG00000085795	Zfp703	0.171573	0.984103	1.55716	1.99e-29
ENSMUSG00000050953	Gja1	0.715002	0.0354228	1.36299	2.94e-13
ENSMUSG00000002007	Srpk3	-0.175897	0.984103	-1.839	0.00627602
ENSMUSG00000112212	AC153530.1	0.471529	0.984103	1.81353	0.00267216
ENSMUSG00000059901	Adamts14	0.13112	0.984103	1.21546	0.00414778
ENSMUSG00000113529	AC159649.3	1.50737	0.00198316	0.883065	0.162513
ENSMUSG00000014599	Csf1	-0.431747	0.665816	1.12621	1.67e-05
ENSMUSG00000107570	Gm44207	0.269093	0.984103	1.68511	0.0405994
ENSMUSG00000034612	Chst11	0.125816	0.984103	1.16815	4.02e-07
ENSMUSG00000023034	Nr4a1	0.767794	0.000290811	3.88558	8.75e-181
ENSMUSG00000029379	Cxcl3	2.05628	3.56e-19	3.2911	1.85e-69
ENSMUSG00000050777	Tmem37	-0.648662	0.984103	-1.16808	0.00217235
ENSMUSG00000087289	4933424M12Rik	-0.0431995	0.984103	-1.25665	0.00611099
ENSMUSG00000046580	Gm7862	1.32158	0.984103	3.20067	0.011414
ENSMUSG00000038508	Gdf15	-0.706407	0.154993	1.45179	3.38e-06
ENSMUSG00000031558	Slit2	0.702082	0.984103	1.46992	0.0316597
ENSMUSG00000083757	Rps15a-ps4	-0.617531	0.984103	-2.06959	1.01e-11
ENSMUSG00000035107	Dcbld2	0.43171	0.984103	1.58514	0.00035566
ENSMUSG00000038677	Scube3	0.79994	0.984103	1.66937	0.00900591
ENSMUSG00000025746	Il6	1.16188	0.210419	2.16014	1.85e-08
ENSMUSG00000021699	Pde4d	0.530213	0.984103	1.39414	0.000260369
ENSMUSG00000051379	Flrt3	0.415466	0.984103	2.63373	1.5e-18
ENSMUSG00000047648	Fbxo30	0.353535	0.984103	1.62329	4.76e-08
ENSMUSG00000097428	AW047730	-3.62266	0.0151199	-1.35435	0.899083
ENSMUSG00000024761	Gm16437	-0.618868	0.984103	-1.59598	2.29e-05
ENSMUSG00000069763	Tmem100	-0.117419	0.984103	-3.02132	0.0303035
ENSMUSG00000046714	Foxc2	-0.0554469	0.986009	1.39862	0.017923
ENSMUSG00000035828	Pim3	0.179047	0.984103	2.1242	6.03e-40
ENSMUSG00000024427	Spry4	0.427874	0.984103	1.57964	0.00428891
ENSMUSG00000090659	Zfp493	-0.114547	0.984103	-1.42654	0.000287571
ENSMUSG00000107985	Gm35037	2.38624	0.490654	3.11575	0.0123657
ENSMUSG00000045551	Fpr1	1.30297	4.49e-20	0.376586	0.277987
ENSMUSG00000039670	Oxld1	-0.471116	0.984103	-1.02404	0.0435683
ENSMUSG00000056962	Jmjd6	-0.160997	0.984103	1.02448	0.000327312
ENSMUSG00000035370	Adat3	-1.55494	0.00237055	-0.871077	0.00468635
ENSMUSG00000030745	Il21r	-0.444415	0.102035	-1.00372	2.85e-06
ENSMUSG00000110245	Gm20100	0.0711548	0.984103	2.10446	0.00380355
ENSMUSG00000087006	Gm13889	-0.285009	0.984103	3.81975	4.8e-08
ENSMUSG00000103907	Gm37498	1.30275	0.984103	2.01471	0.0250588
ENSMUSG00000026819	Slc25a25	-0.0249376	0.984103	1.36356	8.16e-17
ENSMUSG00000092569	Gm20544	0.354782	0.984103	1.26142	0.0351702
ENSMUSG00000095159	Tubb4b-ps1	-0.115054	0.984103	-1.13998	0.000423717
ENSMUSG00000038690	Atp5j2	-0.478931	0.984103	-1.10145	0.00238815
ENSMUSG00000032724	Abtb2	0.447161	0.984103	2.00983	2.37e-18
ENSMUSG00000028549	Itgb3bp	-0.155633	0.984103	-1.00134	0.0499855
ENSMUSG00000020674	Pxdn	0.681966	0.984103	1.10345	0.0287254
ENSMUSG00000034394	Lif	0.842729	0.887779	2.95299	1.51e-17
ENSMUSG00000098434	2010110E17Rik	1.92867	0.878127	2.66123	0.026504
ENSMUSG00000027073	Prg2	2.92896	0.343767	3.43981	0.00880612
ENSMUSG00000020063	Sirt1	0.278795	0.984103	1.03262	0.0216635
ENSMUSG00000029299	Abcg3	-0.331122	0.984103	-1.07739	0.000698015
ENSMUSG00000089854	Gm16133	1.62785	0.984103	3.10443	0.0102355
ENSMUSG00000022237	Ankrd33b	0.449886	0.899158	1.70369	9.26e-13
ENSMUSG00000039328	Rnf122	1.24376	0.984103	1.8122	0.0437424
ENSMUSG00000026773	Pfkfb3	-0.0201511	0.984103	1.03607	0.0107959
ENSMUSG00000101249	Gm29216	-0.215886	0.984103	-1.05834	5.54e-05
ENSMUSG00000105977	Gm43555	0.663118	0.984103	1.96802	0.0283876
ENSMUSG00000082424	Gm13292	0.222652	0.984103	1.19434	0.0405463
ENSMUSG00000050064	Zfp697	0.423756	0.984103	1.28444	5.82e-06
ENSMUSG00000063314	Gm12657	0.428487	0.984103	1.40311	0.00219222
ENSMUSG00000017144	Rnd3	0.630409	0.118361	1.3764	5.2e-12
ENSMUSG00000054855	Rnd1	0.651154	0.967142	1.25427	0.000818402
ENSMUSG00000051510	Mafg	0.376401	0.662015	1.03898	7.35e-15
ENSMUSG00000022422	Dscc1	-0.059635	0.984103	-1.12482	0.0162069
ENSMUSG00000050439	Enthd1	1.2629	0.984103	3.3887	0.000299146
ENSMUSG00000024524	Gnal	-0.45163	0.984103	-1.18267	0.00692316
ENSMUSG00000083373	Gm13392	-0.468455	0.984103	-1.65616	0.026728
ENSMUSG00000069114	Zbtb10	0.14963	0.984103	1.99202	4.54e-11
ENSMUSG00000038594	Cep85l	0.360732	0.984103	1.12243	0.0404618
ENSMUSG00000084956	Gm16194	0.519156	0.984103	2.10745	0.000173131
ENSMUSG00000020044	Timp3	0.36568	0.984103	1.29486	2.02e-07
ENSMUSG00000078154	Gm12184	-0.171934	0.984103	-1.06718	0.000146229
ENSMUSG00000083192	Rpl31-ps12	-0.54675	0.984103	-1.91937	4.42e-05
ENSMUSG00000027398	Il1b	2.39868	2.51e-11	4.10117	7.63e-45
ENSMUSG00000107810	Gm18609	1.71678	0.984103	3.15238	0.0230059
ENSMUSG00000091971	Hspa1a	0.690229	0.687204	6.15949	4.18e-120
ENSMUSG00000045005	Fzd5	0.137081	0.984103	1.84533	3.98e-07
ENSMUSG00000079652	Fam71f2	0.405717	0.984103	1.67713	0.00256627
ENSMUSG00000020826	Nos2	0.390536	0.984103	1.48931	0.000688426
ENSMUSG00000110350	Gm10252	0.192055	0.984103	2.39915	0.0104698
ENSMUSG00000073274	Gm14636	1.25045	0.442932	2.18317	4.66e-06
ENSMUSG00000030029	Lrig1	0.273834	0.984103	1.34982	0.00335279
ENSMUSG00000057706	Mex3b	0.0776896	0.996771	1.16729	0.0309114
ENSMUSG00000033949	Trim36	0.271758	0.984103	1.26704	0.0014046
ENSMUSG00000103039	Gm37123	1.12068	0.984103	1.70189	0.0390193
ENSMUSG00000064372	mt-Tp	0.117306	0.984103	-1.06597	2.89e-05
ENSMUSG00000089371	Mir1938	0.446422	0.984103	3.81004	0.001259
ENSMUSG00000105135	Gm43667	0.0133361	0.999142	-1.20121	0.0165432
ENSMUSG00000046546	Fam43a	0.568697	0.984103	1.08158	0.00123614
ENSMUSG00000097149	G630030J09Rik	2.20715	0.118361	2.1926	0.0230059
ENSMUSG00000004113	Cacna1b	-0.153582	0.984103	1.1041	0.00100879
ENSMUSG00000010307	Tmem86a	-0.507115	0.770595	-1.0068	1.32e-05
ENSMUSG00000024548	Setbp1	1.11711	0.838484	1.41991	0.0436945
ENSMUSG00000037428	Vgf	0.33897	0.984103	2.75929	0.0168512
ENSMUSG00000001300	Efnb2	0.0491917	0.996771	2.00725	1.88e-06
ENSMUSG00000046731	Kctd11	0.259293	0.984103	1.13913	2.3e-12
ENSMUSG00000042106	Fam212a	-0.294177	0.984103	-1.18584	0.00599291
ENSMUSG00000108218	Olfr1372-ps1	2.6166	0.564942	2.96844	0.0402005
ENSMUSG00000018476	Kdm6b	0.324703	0.984103	2.94057	6.52e-30
ENSMUSG00000030446	Zfp273	-0.12032	0.984103	-1.22166	0.0183778
ENSMUSG00000073716	Gm13241	1.60409	0.780531	2.01159	0.0213166
ENSMUSG00000108368	Gm45053	-0.121361	0.984103	1.47905	0.03423
ENSMUSG00000082062	Ftl2-ps	-0.129645	0.984103	1.26888	0.000185322
ENSMUSG00000022951	Rcan1	-0.0800901	0.984103	2.00717	1.57e-33
ENSMUSG00000035983	Gm7008	0.106231	0.984103	3.33493	7.6e-13
ENSMUSG00000021670	Hmgcr	0.407197	0.984103	1.03405	0.000579177
ENSMUSG00000074243	Gm10651	0.353155	0.984103	2.17712	0.0102355
ENSMUSG00000102644	Thap6	0.805431	0.984103	2.01706	0.00153247
ENSMUSG00000034936	Arl4d	0.421035	0.984103	2.57593	9.27e-16
ENSMUSG00000096173	Gm3150	-0.498602	0.984103	-1.24288	0.0117012
ENSMUSG00000020183	Cpm	0.395827	0.984103	1.73675	0.0020325
ENSMUSG00000029377	Ereg	1.961	0.984103	4.22355	6.57e-05
ENSMUSG00000092572	Serpinb10	-1.50637	0.000236502	-1.15449	0.0641062
ENSMUSG00000032363	Adamts7	0.376665	0.984103	1.06016	0.0462337
ENSMUSG00000043410	Hfm1	0.314998	0.984103	3.1425	0.0219905
ENSMUSG00000025362	Rps26	-0.46963	0.984103	-1.1996	0.000416192
ENSMUSG00000050931	Sgms2	0.690818	0.665816	1.07849	0.000770535
ENSMUSG00000110104	Gm45717	4.43059	0.000318968	2.79882	0.451844
ENSMUSG00000020889	Nr1d1	-0.0773382	0.984103	1.02685	2.35e-09
ENSMUSG00000028527	Ak4	-0.0347862	0.996771	2.60556	1.26e-25
ENSMUSG00000004891	Nes	0.0974429	0.984103	1.23883	2.01e-07
ENSMUSG00000017677	Wsb1	0.269683	0.984103	1.18361	2.37e-05
ENSMUSG00000029650	Slc46a3	-0.622934	0.202624	-1.22998	8.3e-06
ENSMUSG00000035356	Nfkbiz	0.362448	0.984103	1.52354	1.82e-06
ENSMUSG00000023341	Mx2	-1.68684	0.000169886	-1.07017	0.00793757
ENSMUSG00000027859	Ngf	0.128446	0.984103	1.60127	3.67e-06
ENSMUSG00000097471	5830432E09Rik	0.58223	0.984103	1.34615	1.9e-05
ENSMUSG00000064365	mt-Ts2	-0.134581	0.984103	-1.44984	0.00417051
ENSMUSG00000001552	Jup	-0.367062	0.984103	1.19217	3.09e-05
ENSMUSG00000048721	Fndc9	1.45408	0.233659	2.16159	0.000148194
ENSMUSG00000078922	Tgtp1	-1.7233	0.00477073	-1.68189	0.000355034
ENSMUSG00000040435	Ppp1r15a	-0.336391	0.984103	2.11393	2e-25
ENSMUSG00000047907	Tshz2	0.822137	0.984103	3.19955	0.00918473
ENSMUSG00000032244	Fem1b	0.158587	0.984103	1.13092	6.37e-05
ENSMUSG00000053113	Socs3	1.16978	2.06e-13	1.62375	1.62e-21
ENSMUSG00000024042	Sik1	0.0204118	0.995593	1.21437	6.5e-08
ENSMUSG00000058152	Chsy3	1.54457	0.639975	2.25245	0.00715471
ENSMUSG00000071042	Rasgrp3	-0.820789	0.984103	-1.3829	0.00632338
ENSMUSG00000079501	Gm5138	-0.0939218	0.984103	1.12032	0.0373619
ENSMUSG00000025150	Cbr2	-0.387719	0.984103	-1.12477	0.00040569
ENSMUSG00000082454	Gm12183	0.622358	0.984103	1.59006	0.0381153
ENSMUSG00000023905	Tnfrsf12a	-0.40572	0.984103	1.99946	3.7e-12
ENSMUSG00000044864	Ankrd50	0.127825	0.984103	1.14676	3.02e-05
ENSMUSG00000056313	1810011O10Rik	0.194894	0.987517	1.98889	0.00865513
ENSMUSG00000030064	Frmd4b	-0.284022	0.984103	-1.22482	3.12e-08
ENSMUSG00000018143	Mafk	-0.307717	0.870128	1.59448	8.11e-14
ENSMUSG00000064368	mt-Nd6	0.109707	0.984103	-1.38218	9.27e-16
ENSMUSG00000028402	Mpdz	0.621013	0.984103	1.28813	0.0144033
ENSMUSG00000023868	Pde10a	1.28827	0.152276	1.15849	0.0272534
ENSMUSG00000068957	4930589L23Rik	-1.67419	0.0216296	0.120197	0.919348
ENSMUSG00000087444	Gm5475	0.477	0.996771	3.25614	0.000718692
ENSMUSG00000020303	Stc2	0.474492	0.984103	2.44414	3.55e-11
ENSMUSG00000024803	Ankrd1	0.267635	0.984103	1.42501	0.0245455
ENSMUSG00000043301	Kcnj6	1.5084	0.984103	3.13794	0.0106464
ENSMUSG00000026821	Ralgds	0.510974	0.147576	1.33096	1.19e-15
ENSMUSG00000049734	Trex1	-1.10709	0.00728553	-1.09174	0.0139203
ENSMUSG00000043099	Hic1	-0.0870864	0.984103	1.52381	0.0241788
ENSMUSG00000043346	Gm6741	-0.172861	0.984103	-1.06698	1.62e-05
ENSMUSG00000021701	Plk2	-0.465364	0.0230618	1.80986	6.21e-20
ENSMUSG00000021338	Carmil1	1.02237	0.146266	1.5905	9.48e-07
ENSMUSG00000048621	Gm6377	1.11315	0.191826	2.33943	3.14e-11
ENSMUSG00000041324	Inhba	0.509117	0.984103	2.54775	4.71e-05
ENSMUSG00000022306	Zfpm2	2.99672	0.296957	3.21651	0.0204598
ENSMUSG00000015312	Gadd45b	-0.177709	0.984103	1.02046	0.000256443
ENSMUSG00000035352	Ccl12	-0.566446	0.984103	-1.09589	0.000451051
ENSMUSG00000091086	Rpl6l	-0.47905	0.984103	-1.18812	0.00304086
ENSMUSG00000097221	1810049J17Rik	0.416121	0.984103	3.97091	5.36e-12
ENSMUSG00000106037	Gm4332	-0.592356	0.984103	-1.27817	0.00208538
ENSMUSG00000101122	Gm17971	0.443406	0.984103	3.052	0.00113787
ENSMUSG00000038894	Irs2	0.37047	0.984103	2.57448	3.55e-24
ENSMUSG00000085394	2210414B05Rik	3.60198	0.0122801	not expression	no value
ENSMUSG00000032011	Thy1	0.419353	0.984103	1.03794	0.000251123
ENSMUSG00000052837	Junb	0.307505	0.984103	1.9148	1.19e-24
ENSMUSG00000026413	Pkp1	2.1495	0.78481	2.67263	0.0477344
ENSMUSG00000024401	Tnf	1.16308	3.28e-12	2.27992	1.49e-55
ENSMUSG00000024750	Zfand5	0.00589834	0.997482	1.31748	1.98e-16
ENSMUSG00000110495	Gm45879	4.44066	0.000177329	2.51504	0.0577198
ENSMUSG00000024014	Pim1	0.101033	0.984103	1.78645	2.58e-14
ENSMUSG00000109005	Gm45221	1.29971	0.984103	2.69751	0.0266511
ENSMUSG00000032802	Srxn1	0.621548	4.7e-07	1.6873	3.28e-58
ENSMUSG00000037868	Egr2	-0.0340774	0.996771	4.02405	3.57e-54
ENSMUSG00000026885	Ttll11	-0.125032	0.984103	1.1229	0.00158768
ENSMUSG00000081170	Gm12922	-0.621604	0.984103	-1.10962	0.00162575
ENSMUSG00000038156	Spon1	1.03853	0.984103	1.91032	0.0289228
ENSMUSG00000105954	Gm42793	-0.124258	0.984103	2.01078	0.000506576
ENSMUSG00000067786	Nnat	0.14171	0.984103	2.9502	1.27e-07
ENSMUSG00000035671	Zswim4	0.482153	0.487329	2.06439	7.11e-38
ENSMUSG00000026832	Cytip	0.787752	0.000997347	1.65838	1.04e-12
ENSMUSG00000033355	Rtp4	-0.721027	0.0490852	-1.0182	0.000294955
ENSMUSG00000103613	Gm34882	0.93399	0.984103	2.75543	0.0469582
ENSMUSG00000067049	Unc93a	1.33191	0.984103	2.79644	0.0083765
ENSMUSG00000036098	Myrf	0.552278	0.984103	1.21575	0.00106043
ENSMUSG00000038224	Serpinf2	0.821574	0.984103	3.42331	0.000107879
ENSMUSG00000086404	Gm6787	3.50701	0.0178822	1.93988	0.206123
ENSMUSG00000021411	Pxdc1	0.380663	0.984103	1.72429	2.17e-09
ENSMUSG00000103845	Gm19026	2.48755	0.0944553	2.27959	0.0240891
ENSMUSG00000024843	Chka	-0.0432918	0.984103	1.26272	6.83e-17
ENSMUSG00000097722	Gm26841	1.47989	0.984103	2.96238	0.0401106
ENSMUSG00000096831	Rps12-ps6	-2.09061	0.108356	-2.03233	0.0101015
ENSMUSG00000058755	Osm	0.154786	0.984103	2.84014	1.09e-54
ENSMUSG00000020689	Itgb3	-1.00982	7.9e-06	-0.0417883	0.960592
ENSMUSG00000097216	4932441J04Rik	1.95427	0.984103	3.08541	0.0131555
ENSMUSG00000021782	Dlg5	0.973198	0.895692	1.27596	0.0429287
ENSMUSG00000037887	Dusp8	-0.687872	0.984103	1.95699	1.14e-07
ENSMUSG00000110197	Gm45444	0.496971	0.984103	2.95066	0.0239956
ENSMUSG00000041836	Ptpre	0.563861	0.513692	1.14256	1.01e-06
ENSMUSG00000086866	4930512H18Rik	-1.57734	0.0172305	-1.69018	0.0257499
ENSMUSG00000043993	2900052L18Rik	-0.544902	0.984103	-1.38538	0.0213653
ENSMUSG00000020205	Phlda1	0.874094	4.15e-07	2.62303	2.17e-72
ENSMUSG00000087141	Plcxd2	0.0944157	0.996771	1.53391	0.000398737
ENSMUSG00000000982	Ccl3	0.732767	0.0147728	2.23289	3.51e-28
ENSMUSG00000058542	Gm15590	-0.0997949	0.984103	1.0085	0.000171553
ENSMUSG00000018930	Ccl4	0.254969	0.984103	1.9658	2.44e-10
ENSMUSG00000039910	Cited2	0.175451	0.984103	1.75726	1.36e-19
ENSMUSG00000046085	4931422A03Rik	0.670333	0.984103	2.62379	0.0332516
ENSMUSG00000109899	Gm6012	-0.814018	0.984103	-2.02753	0.0227896
ENSMUSG00000027333	Smox	-0.22719	0.984103	1.10235	2.68e-12
ENSMUSG00000089774	Slc5a3	0.255381	0.984103	1.93602	1.1e-06
ENSMUSG00000039646	Vasn	0.210787	0.984103	1.16452	0.0118897
ENSMUSG00000032688	Malt1	0.893044	0.158337	1.88009	3.14e-11
ENSMUSG00000030142	Clec4e	1.60029	6.14e-18	1.78569	1.85e-26
ENSMUSG00000044424	Gm9493	-0.451206	0.984103	-1.0108	0.000314757
ENSMUSG00000036478	Btg1	0.745887	3.48e-08	1.88938	2.58e-58
ENSMUSG00000071341	Egr4	-0.320033	0.984103	4.42147	2.56e-05
ENSMUSG00000026193	Fn1	0.319379	0.984103	1.0214	0.0035368
ENSMUSG00000038205	Prkab2	0.487867	0.566232	1.55905	1.27e-10
ENSMUSG00000049892	Rasd1	0.496971	0.984103	5.57304	3.13e-08
ENSMUSG00000023022	Lima1	0.170479	0.984103	1.62155	2.12e-13
ENSMUSG00000046808	Atp10d	0.550091	0.984103	1.11037	0.000579177
ENSMUSG00000094796	BC147527	-1.63002	0.00477073	-2.1607	2.67e-07
ENSMUSG00000025380	Fscn2	2.86069	0.168177	4.09935	0.00015535
ENSMUSG00000022894	Adamts5	0.562331	0.984103	1.89665	0.00267014
ENSMUSG00000051118	Olfr77	-1.38092	0.191826	-2.29193	1.41e-08
ENSMUSG00000026765	Lypd6b	1.35153	0.984103	3.27748	0.0363524
ENSMUSG00000016283	H2-M2	0.9876	0.156003	1.1052	0.0143037
ENSMUSG00000036136	Fam110c	-0.491489	0.984103	2.0978	1.49e-10
ENSMUSG00000038540	Tmc3	1.30049	0.984103	2.21676	0.0331563
ENSMUSG00000021109	Hif1a	0.809397	0.533813	1.07873	0.00295941
ENSMUSG00000103313	Gm38357	0.218066	0.984103	2.28975	0.00344912
ENSMUSG00000052241	A930035D04Rik	2.17868	0.604589	3.17958	0.00206726
ENSMUSG00000021356	Irf4	-0.236848	0.984103	1.72871	4.07e-07
ENSMUSG00000066026	Dhrs3	-0.536319	0.755402	-1.07673	3.48e-05
ENSMUSG00000032487	Ptgs2	0.699054	0.938474	4.1171	2.38e-45
ENSMUSG00000038332	Sesn1	-0.0500397	0.984103	-1.25476	2.35e-08
ENSMUSG00000022015	Tnfsf11	1.59494	0.460628	3.00068	7.55e-07
ENSMUSG00000048852	Gm12185	-1.0143	0.258513	-1.2376	0.013552
ENSMUSG00000091604	Gm17349	1.35358	0.984103	3.88689	0.000441154
ENSMUSG00000079584	Gm364	2.00879	0.984103	2.79282	0.0386222
ENSMUSG00000032691	Nlrp3	1.4249	0.00921015	2.80026	3.81e-18
ENSMUSG00000026875	Traf1	0.97196	0.00832126	1.42091	1.87e-10
ENSMUSG00000063646	Jakmip1	3.67249	0.00791951	1.44546	0.577947
ENSMUSG00000055421	Pcdh9	0.768116	0.984103	2.85821	0.0322228
ENSMUSG00000112135	AC153856.2	-0.263919	0.984103	-1.09045	0.028489
ENSMUSG00000044103	Il1f9	1.69338	2.72e-23	2.78103	2.33e-61
ENSMUSG00000048895	Cdk5r1	0.480957	0.984103	1.52914	4.71e-05
ENSMUSG00000081992	Gm13408	-0.383213	0.984103	-1.45112	0.0036177
ENSMUSG00000033475	Tomm6	-0.547906	0.984103	-1.55728	0.0200897
ENSMUSG00000042589	Cux2	0.895089	0.984103	2.8374	0.034102
ENSMUSG00000071636	Rimbp3	1.10987	0.984103	3.21165	0.00853057
ENSMUSG00000114369	AC123738.1	0.706772	0.984103	2.39596	0.0326978
ENSMUSG00000049907	Rasl11b	0.78899	0.984103	3.2835	0.00205115
ENSMUSG00000097125	Gm26885	1.34946	0.984103	3.40894	0.000853989
ENSMUSG00000031596	Slc7a2	0.983466	0.538888	1.31403	0.0035368
ENSMUSG00000091993	B930036N10Rik	3.62222	0.0171207	1.29098	0.685663
ENSMUSG00000064289	Tank	0.467731	0.984103	1.03604	0.00633977
ENSMUSG00000046806	3110062M04Rik	-1.03319	0.000723789	-0.925596	0.00351497
ENSMUSG00000071064	Zfp827	0.872791	0.984103	1.57994	0.00265418
ENSMUSG00000018916	Csf2	0.311217	0.999876	4.56548	4.49e-06
ENSMUSG00000107092	Gm7993	0.432205	0.984103	1.33842	1.39e-06
ENSMUSG00000023982	Guca1a	-0.353039	0.984103	-1.16117	0.0110148
ENSMUSG00000114277	AC154176.1	0.354641	0.984103	1.04289	0.0376299
ENSMUSG00000035095	Fam167a	-0.0681323	0.984103	1.65925	0.00671407
ENSMUSG00000032053	Pou2af1	1.8535	0.984103	2.74785	0.0483028
ENSMUSG00000097891	Gm3650	-0.39427	0.984103	-1.02611	0.0124041
ENSMUSG00000095969	Rnu1a1	0.329679	0.984103	3.7346	0.000880517
ENSMUSG00000034227	Foxj1	1.05013	0.984103	2.92027	0.0190965
ENSMUSG00000052727	Map1b	0.440045	0.984103	1.21794	0.0109519
ENSMUSG00000097158	Gm26516	0.878062	0.984103	1.63796	0.0489376
ENSMUSG00000021714	Cenpk	-0.0881638	0.984103	-1.0753	1.37e-06
ENSMUSG00000097879	Gm26869	0.414378	0.984103	2.73707	0.0165477
ENSMUSG00000027397	Slc20a1	0.265516	0.643965	1.02142	4.61e-08
ENSMUSG00000079444	Gm21981	0.277615	0.984103	2.29534	0.0414951
ENSMUSG00000029108	Pcdh7	0.681867	0.984103	1.06007	0.0101015
ENSMUSG00000027358	Bmp2	0.897015	0.656969	1.82849	1.74e-06
ENSMUSG00000015957	Wnt11	-0.1027	0.988023	1.13947	0.00548409
ENSMUSG00000003847	Nfat5	0.263365	0.984103	1.05346	0.0061092
ENSMUSG00000036225	Kctd1	1.02703	0.0133232	0.635524	0.154336
ENSMUSG00000035513	Ntng2	1.51807	3.82e-05	1.26665	2.88e-05
ENSMUSG00000034640	Tiparp	0.0289275	0.996771	1.27664	3.78e-05
ENSMUSG00000026981	Il1rn	0.0986364	0.984103	2.04233	7.2e-21
ENSMUSG00000085178	Kdm6bos	0.900422	0.984103	3.90185	0.00131139
ENSMUSG00000034416	Pkd1l2	0.0105493	0.996801	1.07798	0.00276826
ENSMUSG00000114375	AC238811.1	0.286837	0.984103	1.70186	0.00294884
ENSMUSG00000057244	Gm6139	-0.50816	0.984103	-1.09415	0.00222043
ENSMUSG00000042608	Stk40	0.205282	0.984103	1.2096	2.15e-24
ENSMUSG00000073491	Ifi213	-1.06062	0.166245	-1.04256	0.0176102
ENSMUSG00000091183	Gm5141	-0.0799811	0.984103	-1.1801	0.000190632
ENSMUSG00000079165	Sap25	-0.559795	0.984103	-2.02198	0.00190368
ENSMUSG00000063632	Sox11	0.307991	0.984103	1.5834	8.09e-05
ENSMUSG00000056366	Fabp3-ps1	-0.62927	0.984103	1.16744	0.0388181
ENSMUSG00000042377	Fam83g	0.193414	0.996771	1.73041	0.0304929
ENSMUSG00000035692	Isg15	-1.6302	0.00521459	-0.969927	0.0107945
ENSMUSG00000089739	Gm20431	0.767101	0.984103	-2.59901	8.1e-07
ENSMUSG00000018500	Adora2b	1.23609	1.52e-07	1.29437	2.97e-08
ENSMUSG00000032860	P2ry2	0.151754	0.984103	1.20285	3.01e-11
ENSMUSG00000032066	Bco2	-0.549549	0.984103	-1.2925	0.0122598
ENSMUSG00000044083	Efcab8	1.5413	0.984103	3.33233	0.00541955
ENSMUSG00000061878	Sphk1	-0.208882	0.984103	2.47254	8.13e-15
ENSMUSG00000042515	Mum1l1	-2.37702	0.598254	1.86568	0.0287905
ENSMUSG00000001627	Ifrd1	-0.0271506	0.990401	1.45849	2.01e-16
ENSMUSG00000042622	Maff	0.579879	0.197206	3.54436	4.32e-79
ENSMUSG00000110235	Gm5086	-1.4593	0.00371115	-1.90102	3.89e-06
ENSMUSG00000075511	1700001L05Rik	1.11657	0.984103	1.62426	0.0204879
ENSMUSG00000041235	Chd7	0.134267	0.984103	1.36571	3.14e-05
ENSMUSG00000053693	Mast1	-0.179671	0.996771	2.267	3.59e-05
ENSMUSG00000089636	1700058P15Rik	0.695932	0.984103	1.76508	0.000421648
ENSMUSG00000110588	Gm45774	0.301438	0.984103	1.69644	0.00719845
ENSMUSG00000045294	Insig1	0.167064	0.984103	1.30557	2.13e-11
ENSMUSG00000105368	Gm43759	0.932108	0.984103	1.77419	0.0101881
ENSMUSG00000112121	AC163903.1	0.356604	0.984103	3.07799	0.030431
ENSMUSG00000024901	Peli3	0.520251	0.984103	1.29298	0.00283705
ENSMUSG00000022994	Adcy6	0.688562	0.984103	1.12668	0.0217793
ENSMUSG00000038264	Sema7a	0.419034	0.984103	1.08976	0.000393148
ENSMUSG00000028035	Dnajb4	0.356909	0.984103	1.04996	4.48e-08
ENSMUSG00000052942	Glis3	0.880945	0.177014	1.363	2.26e-07
ENSMUSG00000022146	Osmr	0.612931	0.984103	1.31122	0.0160584
ENSMUSG00000028229	Rmdn1	-0.310654	0.984103	-1.06495	2.43e-08
ENSMUSG00000067586	S1pr3	1.46821	0.133908	1.79548	0.00323288
ENSMUSG00000099375	Gm28187	-0.149166	0.984103	1.51723	0.0126664
ENSMUSG00000026435	Slc45a3	-0.188776	0.984103	1.19354	0.000948789
ENSMUSG00000039384	Dusp10	-0.420738	0.984103	1.97795	7.6e-09
ENSMUSG00000051855	Mest	-0.223263	0.984103	1.95395	0.00795712
ENSMUSG00000053081	1700069B07Rik	1.12457	0.984103	4.02404	0.000843608
ENSMUSG00000022602	Arc	-0.312052	0.984103	5.2595	4.25e-132
ENSMUSG00000090467	Gm4613	0.0504323	0.984103	-2.80641	0.0256328
ENSMUSG00000051682	Treml4	1.37858	3.39e-07	1.36244	9.14e-09
ENSMUSG00000054072	Iigp1	-1.45294	0.0442559	-1.46858	0.128997
ENSMUSG00000045664	Cdc42ep2	1.36123	0.00198316	0.666819	0.168552
ENSMUSG00000024754	Tmem2	0.521858	0.984103	1.20054	0.0023153
ENSMUSG00000026700	Tnfsf4	0.796667	0.828588	1.22773	0.00661999
ENSMUSG00000032193	Ldlr	0.746536	0.199818	1.18114	7.36e-09
ENSMUSG00000003541	Ier3	0.639752	0.048616	2.87435	1.78e-76
ENSMUSG00000044434	Gm9791	0.202682	0.984103	1.17123	0.0109271
ENSMUSG00000101556	Gm28869	0.123152	0.986893	-1.2374	0.0271821
ENSMUSG00000075330	A930003A15Rik	-0.00279261	0.984103	-3.10732	0.020271
ENSMUSG00000073700	Klhl21	0.372111	0.984103	1.66065	2.55e-14
ENSMUSG00000026479	Lamc2	-0.377939	0.984103	2.16446	2.02e-06
ENSMUSG00000030259	Rassf8	-0.328811	0.984103	1.14244	0.00066692
ENSMUSG00000001473	Tubb6	0.0930039	0.984103	1.31913	1.43e-19
ENSMUSG00000047205	Dusp18	0.36908	0.984103	1.16347	5.88e-06
ENSMUSG00000073599	Ecscr	-0.478024	0.984103	-1.23968	0.00257556
ENSMUSG00000070501	Ifi214	-0.614952	0.920699	-1.04406	0.00962453
ENSMUSG00000087362	Gm13710	0.134856	0.984103	-1.26025	3.11e-08
ENSMUSG00000032501	Trib1	0.679528	0.000517938	1.89077	1.08e-58
ENSMUSG00000042737	Dpm3	-0.491913	0.984103	-1.06411	0.00502565
ENSMUSG00000081176	H3f3a-ps2	0.42729	0.984103	1.64872	1.14e-05
ENSMUSG00000062345	Serpinb2	1.29206	0.046404	3.22787	2.34e-17
ENSMUSG00000031779	Ccl22	0.80938	0.984103	1.53972	0.0106582
ENSMUSG00000108985	A930030B08Rik	0.958419	0.984103	3.60008	0.00166653
ENSMUSG00000103898	Gm30238	-0.853807	0.851125	-1.14445	0.0037087
ENSMUSG00000032656	2021-03-03	0.0168398	0.997708	1.64567	2.06e-05
ENSMUSG00000064032	Gm10143	-1.01574	0.984103	-1.53754	0.00125632
ENSMUSG00000109864	Eid3	1.19248	0.163641	3.15833	9.72e-24
ENSMUSG00000020122	Egfr	0.435994	0.984103	1.44946	0.0017549
ENSMUSG00000042670	Immp1l	-0.273685	0.984103	-1.02589	6.49e-05
ENSMUSG00000097816	Gm26811	-0.36782	0.984103	1.31714	0.00395995
ENSMUSG00000019944	Rhobtb1	0.577084	0.984103	1.29703	0.0103158
ENSMUSG00000078763	Slfn1	-1.19906	0.00553548	-1.60482	3.91e-08
ENSMUSG00000015605	Srf	0.161716	0.984103	1.55026	3.44e-28
ENSMUSG00000069601	Ank3	-1.90904	0.266174	-1.90873	0.0350339
ENSMUSG00000101191	Gm28809	0.082594	0.996771	1.30399	0.00780938
ENSMUSG00000064352	mt-Ts1	-0.307054	0.984103	-1.11733	0.000697876
ENSMUSG00000000628	Hk2	0.079205	0.984103	1.23359	1.68e-06
ENSMUSG00000103034	Gm8797	0.468668	0.984103	1.30425	0.00362884
ENSMUSG00000050578	Mmp13	0.528636	0.55552	1.29654	4.61e-08
ENSMUSG00000041633	Kctd12b	0.0819615	0.996771	-1.10726	0.0353283
ENSMUSG00000108806	Gm44729	1.15771	0.984103	2.73839	0.0362947
ENSMUSG00000000078	Klf6	0.302277	0.984103	1.12553	0.000168638
ENSMUSG00000028680	Plk3	-0.116222	0.984103	1.17111	4.78e-12
ENSMUSG00000055763	Rybp-ps	0.393733	0.984103	2.1914	3.11e-08
ENSMUSG00000103785	Gm35025	1.63988	0.984103	3.19874	0.00237236
ENSMUSG00000026205	Slc23a3	-0.353119	0.984103	2.94277	0.00316787
ENSMUSG00000090877	Hspa1b	1.11355	0.066269	6.29502	3.59e-115
ENSMUSG00000053957	Gm12474	-0.867185	0.193443	-1.28587	0.000753354
ENSMUSG00000074896	Ifit3	-2.03634	2.1e-05	-1.59147	0.0204341
ENSMUSG00000051169	Rpusd3	-0.109647	0.984103	-1.02145	0.0208091
ENSMUSG00000081957	Ak3l2-ps	1.07369	0.984103	3.22258	0.00141041
ENSMUSG00000103355	Gm2147	1.48124	0.984103	2.82616	0.0420207
ENSMUSG00000021838	Samd4	0.728459	0.85912	1.23738	0.00181562
ENSMUSG00000105095	8430422M14Rik	-0.862983	0.984103	-1.82077	0.00993378
ENSMUSG00000104187	Gm37820	1.67787	0.984103	2.80434	0.040075
ENSMUSG00000022286	Grhl2	-0.164456	0.996771	2.61071	0.0328177
ENSMUSG00000047344	Lancl3	0.948666	0.984103	2.27718	0.0418536
ENSMUSG00000109274	Gm45133	0.119517	0.984103	1.44168	4.95e-11
ENSMUSG00000097845	A230020J21Rik	-0.67333	0.984103	2.71958	9.48e-05
ENSMUSG00000083500	Gm15470	1.4868	0.984103	2.87976	0.0287234
ENSMUSG00000048217	Nags	1.56075	0.984103	2.91132	0.0270706
ENSMUSG00000026788	Zbtb43	0.313649	0.984103	1.15937	0.00322455
ENSMUSG00000025959	Klf7	0.840602	0.864565	1.39312	0.000796186
ENSMUSG00000050737	Ptges	1.19595	4.35e-20	1.35198	4.58e-25
ENSMUSG00000022534	Mefv	1.08256	0.00180046	0.867437	0.00414918
ENSMUSG00000024486	Hbegf	-0.155491	0.984103	2.3204	1.27e-18
ENSMUSG00000097325	Gm16897	2.22136	0.791634	2.95394	0.0210936
ENSMUSG00000081431	Gm15483	-1.34189	0.653737	-2.21321	0.00406897
ENSMUSG00000068466	Gm5518	0.268592	0.984103	1.07963	0.0329578
ENSMUSG00000035164	Zc3h12c	1.12581	0.984103	2.11913	0.0388181
ENSMUSG00000051335	Gfod1	-0.0624166	0.996771	1.09968	0.000376163
ENSMUSG00000049649	Gpr3	2.08045	0.984103	3.20048	0.0418536
ENSMUSG00000026304	Rab17	-1.57034	0.984103	-3.36801	0.0101015
ENSMUSG00000070385	Ampd1	1.81979	0.984103	2.7641	0.0425058
ENSMUSG00000079694	Gm14862	1.93045	0.984103	2.7821	0.0445309
ENSMUSG00000032500	Dclk3	3.45499	0.00168837	2.40133	0.0782688
ENSMUSG00000002997	Prkar2b	1.14596	0.000139152	0.583421	0.127796
ENSMUSG00000058174	Gm5148	-1.15101	0.000210297	-0.174128	0.970356
ENSMUSG00000072949	Acot1	-1.30294	0.0127088	-0.795106	0.0453957
ENSMUSG00000032551	1110059G10Rik	-0.175538	0.984103	-1.00738	3.04e-05
ENSMUSG00000020620	Abca8b	-0.0605877	0.996771	1.00622	0.00501459
ENSMUSG00000037126	Psd	0.674305	0.563157	1.38769	7.88e-09
ENSMUSG00000093677	Gm20712	-0.78759	0.984103	-1.42804	0.00120962
ENSMUSG00000025278	Flnb	0.316495	0.984103	1.2425	1.02e-05
ENSMUSG00000075015	Gm10801	-3.30784	0.0314253	-2.2512	0.44703
ENSMUSG00000066278	Vps37b	-0.0503054	0.984103	1.04222	8.38e-08
ENSMUSG00000099519	Gm29253	0.111778	0.984103	4.99902	0.000312276
ENSMUSG00000109279	Gm45220	-0.427889	0.984103	2.11616	0.00180566
ENSMUSG00000032846	Zswim6	0.748966	0.984103	1.24665	0.0078073
ENSMUSG00000031530	Dusp4	0.460502	0.984103	1.87835	0.0126432
ENSMUSG00000080772	Gm12543	-0.553285	0.984103	-1.66493	4.47e-08
ENSMUSG00000045672	Col27a1	1.4657	0.651766	1.98212	0.00565303
ENSMUSG00000108402	9430064I24Rik	0.471434	0.996771	2.18464	0.0210129
ENSMUSG00000064247	Plcxd1	-1.50396	0.00344055	-0.150623	0.877162
ENSMUSG00000025139	Tollip	-0.100539	0.984103	1.00784	9.05e-07
ENSMUSG00000110598	Gm45854	0.026996	0.984103	1.50121	0.00855763
ENSMUSG00000022018	Rgcc	0.026378	0.996771	1.50788	1.78e-09
ENSMUSG00000027276	Jag1	0.7491	0.441729	1.40576	6.26e-07
ENSMUSG00000001507	Itga3	2.61275	0.314209	3.57647	0.00185869
ENSMUSG00000027878	Notch2	0.590807	0.984103	1.042	0.0109519
ENSMUSG00000048546	Tob2	0.229551	0.984103	1.59552	6.72e-16
ENSMUSG00000044674	Fzd1	0.994733	0.195653	1.39099	0.000839044
ENSMUSG00000029135	Fosl2	1.03139	0.0198831	2.88533	2.45e-38
ENSMUSG00000024190	Dusp1	0.300808	0.984103	2.62779	2.64e-39
ENSMUSG00000029378	Areg	0.736103	0.984103	4.92728	1.54e-06
ENSMUSG00000026357	Rgs18	-0.142086	0.984103	-1.06709	1.49e-07
ENSMUSG00000020250	Txnrd1	0.798825	0.00521459	1.70384	1.77e-23
ENSMUSG00000038970	Lmtk2	0.441046	0.984103	1.03593	0.0215398
ENSMUSG00000029860	Zyx	0.0193935	0.999178	1.36745	2.18e-12
ENSMUSG00000110335	1700015I17Rik	0.665096	0.984103	3.53163	0.00226657
ENSMUSG00000058186	Zfp980	-1.50802	0.984103	-2.93003	0.0230767
ENSMUSG00000039232	Stx11	0.28718	0.984103	1.17871	1.66e-06
ENSMUSG00000083907	Plk-ps1	0.255596	0.984103	1.43251	0.0137105
ENSMUSG00000065870	Rnu3a	0.859909	0.984103	2.79005	0.0343637
ENSMUSG00000027737	Slc7a11	1.48628	0.00013158	2.30911	3.79e-19
ENSMUSG00000100922	Gm8520	-0.144596	0.984103	1.08023	0.0141719
ENSMUSG00000003545	Fosb	-0.863831	0.965808	5.92649	6.62e-110
ENSMUSG00000049103	Ccr2	0.0486253	0.984103	-1.05769	5.28e-05
ENSMUSG00000022893	Adamts1	-0.390778	0.984103	2.48674	0.0011504
ENSMUSG00000021765	Fst	0.494119	0.984103	1.10746	0.017201
ENSMUSG00000084940	Gm15935	-0.260572	0.984103	1.84716	0.00123614
ENSMUSG00000022895	Ets2	0.745681	0.113388	1.7243	3.79e-16
ENSMUSG00000109675	Nxpe1-ps	-0.615069	0.983005	-1.56763	0.000103493
ENSMUSG00000084289	Gm6977	-2.60993	1.19e-05	-0.218378	0.951967
ENSMUSG00000021890	Eaf1	0.278202	0.984103	1.08459	0.000374899
ENSMUSG00000070702	Csn1s1	0.950486	0.984103	-3.13613	0.00881202
ENSMUSG00000068246	Apol9b	-1.48397	0.014173	-0.636882	0.180698
ENSMUSG00000043953	Ccrl2	0.157077	0.984103	2.33877	1.04e-15
ENSMUSG00000004371	Il11	-0.0825176	0.996771	1.37522	0.000773448
ENSMUSG00000097536	2610037D02Rik	1.34806	0.984103	2.07227	0.0291852
ENSMUSG00000027995	Tlr2	1.17693	2.02e-10	1.02647	1.44e-07
ENSMUSG00000027676	Ccdc39	0.214593	0.984103	-1.03377	0.0348535
ENSMUSG00000062470	Fbxl12os	-0.597607	0.984103	-1.64442	0.0206192
ENSMUSG00000009406	Elk1	0.583713	0.984103	1.28392	0.00559962
ENSMUSG00000097415	AU020206	-0.357333	0.189752	-1.13967	2.1e-19
ENSMUSG00000037253	Mex3c	0.401901	0.984103	1.05461	0.00105173
ENSMUSG00000092517	Art2a-ps	2.9499	0.0632175	2.45731	0.0496121
ENSMUSG00000055485	Soga1	0.0938924	0.984103	1.05278	0.004192
ENSMUSG00000097245	Gm5421	0.822596	0.984103	1.5022	0.00263793
ENSMUSG00000091705	H2-Q2	1.81614	0.452072	2.896	0.0161547
ENSMUSG00000033319	Fem1c	0.186203	0.984103	1.08648	0.000248888
ENSMUSG00000039782	Cpeb2	0.466543	0.984103	1.14688	0.0223272
ENSMUSG00000026166	Ccl20	3.52357	0.0168113	3.53634	0.00222952
ENSMUSG00000050608	Minos1	-0.409176	0.984103	-1.02188	0.00725496
ENSMUSG00000033781	Asb13	-0.419312	0.984103	-1.03486	0.000377213
ENSMUSG00000067058	Rps15a-ps5	-0.367574	0.984103	-1.00116	0.00594993
ENSMUSG00000094526	Gm21451	0.305891	0.984103	1.60637	0.00125632
ENSMUSG00000036856	Wnt4	-3.42958	0.0442559	-1.19157	0.300775
ENSMUSG00000059108	Ifitm6	-0.500859	0.984103	-1.12734	0.000251358
ENSMUSG00000025340	Rabgef1	0.0930292	0.984103	1.36657	1.1e-11
ENSMUSG00000047415	Gpr68	0.603756	0.984103	2.33553	2.35e-09
ENSMUSG00000034566	Atp5h	-0.416638	0.984103	-1.0485	0.00235973
ENSMUSG00000110545	Gm7730	-0.0530403	0.984103	1.08114	0.0238704
ENSMUSG00000086754	Gm16098	1.57822	0.984103	3.18414	0.00996143
ENSMUSG00000029371	Cxcl5	1.11442	0.500362	1.49581	0.00485557
ENSMUSG00000085105	Gm12758	0.55491	0.984103	1.32502	0.000474225
ENSMUSG00000022687	Boc	0.501957	0.984103	1.27212	0.00167045
ENSMUSG00000057604	Lmcd1	-0.290611	0.984103	1.01825	0.00534397
ENSMUSG00000020038	Cry1	0.147742	0.984103	1.22195	0.000397323
ENSMUSG00000035498	Cdcp1	-0.26429	0.984103	1.32764	0.0032544
ENSMUSG00000021367	Edn1	0.176077	0.984103	3.01351	4.53e-26
ENSMUSG00000016529	Il10	1.15658	0.000124285	1.17523	9.71e-09
ENSMUSG00000089647	Gm2245	-0.233782	0.984103	-1.55933	0.0239015
ENSMUSG00000107198	Gm19619	not expression	no value	3.44772	0.00324328
ENSMUSG00000051439	Cd14	0.782274	0.0450572	1.71213	1.11e-15
ENSMUSG00000002477	Snrpd1	-0.212469	0.984103	-1.00967	0.00400962
ENSMUSG00000038007	Acer2	0.83346	0.808022	1.94314	1.13e-07
ENSMUSG00000097099	Gm9917	0.606893	0.641966	1.40204	1.02e-07
ENSMUSG00000092035	Peg10	0.464658	0.984103	2.45145	4.26e-09
ENSMUSG00000027784	Ppm1l	0.960931	0.504902	1.12213	0.0192859
ENSMUSG00000020275	Rel	0.369016	0.984103	1.63781	9.36e-06
ENSMUSG00000107761	2010008C14Rik	-0.673262	0.71481	-1.72733	8.27e-06
ENSMUSG00000044716	Dok7	-1.03813	0.210419	1.88506	1.76e-06
ENSMUSG00000048285	Frmd6	0.0923851	0.984103	1.68744	2.62e-11
ENSMUSG00000053916	Nanp	-0.0974754	0.984103	-1.09069	1.83e-05
ENSMUSG00000067224	Gm3695	-1.8973	0.938949	-2.91771	0.0250191
ENSMUSG00000113948	AC147029.1	-0.657353	0.984103	-2.17713	2.41e-11
ENSMUSG00000014303	Glis2	0.603685	0.984103	1.24858	0.00608522
ENSMUSG00000066406	Akap13	0.403344	0.984103	1.06631	0.000121651
ENSMUSG00000084098	Gm13422	0.323251	0.984103	-1.83597	0.000924084
ENSMUSG00000064364	mt-Th	-0.190193	0.984103	-1.63436	7.08e-05
ENSMUSG00000063611	Gm10134	1.47011	0.000236502	0.921127	0.0678222
ENSMUSG00000097754	Ptgs2os2	0.0819579	0.984103	1.05218	0.000857118
ENSMUSG00000104292	Gm38042	-0.438447	0.984103	-3.41338	0.00280735
ENSMUSG00000006403	Adamts4	0.875248	0.390135	1.29974	7.16e-05
ENSMUSG00000038393	Txnip	1.15351	5.29e-05	0.353998	0.778959
ENSMUSG00000032350	Gclc	0.61173	0.500362	1.18583	1.93e-06
ENSMUSG00000063234	Gpr84	1.09919	2.28e-18	0.536238	0.121883
ENSMUSG00000027832	Ptx3	1.18153	0.984103	2.73989	0.0040785
ENSMUSG00000055866	Per2	0.474139	0.984103	1.0649	0.00783238
ENSMUSG00000069743	Zfp820	0.15012	0.984103	-1.11259	0.0127452
ENSMUSG00000021990	Spata13	1.07541	0.0229433	1.13445	0.000196614
ENSMUSG00000032118	Fez1	-2.25539	0.820282	-1.79005	0.0319791
ENSMUSG00000090399	Gm38399	0.120925	0.984103	1.51534	0.013485
ENSMUSG00000031486	Adgra2	0.662396	0.984103	1.40909	0.0328177
ENSMUSG00000033730	Egr3	1.00491	0.887961	6.12	4.25e-72
ENSMUSG00000015501	Hivep2	0.455171	0.984103	1.63307	2.33e-06
ENSMUSG00000032332	Col12a1	0.385075	0.984103	1.20638	0.016264
ENSMUSG00000053560	Ier2	0.15672	0.984103	1.55756	4.03e-07
ENSMUSG00000031493	Ggn	2.09465	0.984103	3.08988	0.00920443
ENSMUSG00000041153	Osgin2	0.218257	0.984103	1.14343	7.46e-10
ENSMUSG00000005686	Ampd3	0.940136	0.0548611	1.24032	2.14e-06
ENSMUSG00000043079	Synpo	0.498924	0.984103	1.21195	0.0169903
ENSMUSG00000049323	Smcr8	0.184125	0.984103	1.04893	0.00135132
ENSMUSG00000026203	Dnajb2	0.209699	0.984103	1.06776	3.41e-05
ENSMUSG00000020108	Ddit4	-0.303581	0.984103	2.357	1.71e-22
ENSMUSG00000002771	Grin2d	0.920873	0.778077	1.46966	0.00512735
ENSMUSG00000035969	Rusc2	0.0467363	0.984103	1.41168	4.27e-16
ENSMUSG00000027611	Procr	0.0400632	0.984103	1.48562	8.69e-17
ENSMUSG00000034459	Ifit1	-1.91691	0.0429798	-1.70286	0.0184591
ENSMUSG00000052749	Trim30b	-0.750843	0.447754	-1.21001	0.0242731
ENSMUSG00000005413	Hmox1	0.537069	0.00389741	1.02963	1.87e-16
ENSMUSG00000028771	Ptpn12	0.564715	0.927746	1.0167	0.00105173
ENSMUSG00000026107	Nabp1	0.607961	0.984103	1.8532	6.33e-10
ENSMUSG00000032889	Gm6685	1.52049	0.984103	2.64562	0.025666
ENSMUSG00000033295	Ptprf	0.781943	0.984103	1.86575	0.0165756
ENSMUSG00000032715	Trib3	-1.00317	0.00612898	0.350119	0.44893
ENSMUSG00000025321	Itgb8	2.02096	0.984103	4.17614	0.000179861
ENSMUSG00000039395	Mreg	0.455761	0.984103	1.20971	0.000770535
ENSMUSG00000040112	Mrps35	-0.338125	0.984103	-1.1668	0.000371844
ENSMUSG00000029597	Sds	1.31726	0.984103	2.75188	0.0179695
ENSMUSG00000074570	Cass4	2.15172	0.984103	3.2242	0.00157232
ENSMUSG00000108120	9930120I10Rik	0.297425	0.984103	2.36576	0.00643893
ENSMUSG00000096233	Gm13238	2.31508	0.645612	2.99842	0.00776117
ENSMUSG00000066829	Zfp810	-0.0742615	0.984103	-1.41719	9.85e-08
ENSMUSG00000043424	Eif3j2	-3.28575	2.6e-06	0.0438099	0.994142
ENSMUSG00000016239	Lonrf3	-0.165317	0.984103	1.02236	6.37e-05
ENSMUSG00000041840	Haus1	-0.241244	0.984103	-1.07512	0.00345852
ENSMUSG00000036362	P2ry13	-0.189308	0.984103	-1.15771	0.0230059
ENSMUSG00000050914	Ankrd37	0.230786	0.987611	2.4775	2.57e-07
ENSMUSG00000023467	Tulp2	0.360684	0.984103	1.82866	0.00591545
ENSMUSG00000036356	Csgalnact1	0.905526	0.63218	1.53753	0.000935396
ENSMUSG00000028613	Lrp8	0.808031	0.289494	1.05813	6.57e-05
ENSMUSG00000046031	Fam26f	-0.931215	0.62889	-1.84624	5.07e-05
ENSMUSG00000042265	Trem1	1.06816	9.98e-06	1.77699	4.06e-16
ENSMUSG00000084166	Gm6451	0.214975	0.984103	1.58126	0.000256432
ENSMUSG00000114500	AC154361.2	1.01543	0.984103	2.05463	0.0230059
ENSMUSG00000026475	Rgs16	0.871867	0.176669	1.92424	1.18e-12
ENSMUSG00000050824	Sstr5	0.293678	0.996078	2.14342	0.00133488
ENSMUSG00000026596	Abl2	0.0640769	0.996771	1.43484	0.000151101
ENSMUSG00000027360	Hdc	0.670019	0.984103	1.7546	8.64e-07
ENSMUSG00000052415	Tchh	0.775001	0.984103	1.42426	0.0256328
ENSMUSG00000083610	Oaz2-ps	0.593844	0.984103	1.98624	0.00908635
ENSMUSG00000048732	Klhl11	0.146027	0.984103	1.17107	0.0010227
ENSMUSG00000028115	Bnipl	0.993587	0.984103	2.82772	0.0378887
ENSMUSG00000108878	AC154141.1	0.885329	0.984103	2.70395	0.00141176
ENSMUSG00000019256	Ahr	1.19615	0.273534	3.00188	2.51e-16
ENSMUSG00000018648	Dusp14	0.328802	0.984103	2.02177	3.16e-06
ENSMUSG00000021631	Mrps36-ps1	-0.313023	0.984103	-1.29933	0.0179616
ENSMUSG00000097242	Gm16907	0.817612	0.984103	1.63243	0.0418536
ENSMUSG00000025646	Atrip	-0.337648	0.984103	-1.08269	0.00736303
ENSMUSG00000053338	Tarm1	1.21518	5.31e-06	0.665745	0.0816678
ENSMUSG00000097312	Gm26870	-4.60106	0.422533	-3.42678	0.00133493
ENSMUSG00000020407	Upp1	0.835132	0.339975	1.2031	0.000195182
ENSMUSG00000031927	1700012B09Rik	1.89241	0.984103	2.68902	0.0368066
ENSMUSG00000038067	Csf3	1.30598	3.14e-08	3.74506	1.85e-107
ENSMUSG00000028555	Ttc39a	-0.267144	0.984103	-1.0065	0.0236576
ENSMUSG00000075014	Gm10800	-5.56912	8.65e-08	-3.26149	0.00115697
ENSMUSG00000056032	BC018473	-0.980651	0.984103	2.43709	0.0103328
ENSMUSG00000027368	Dusp2	-0.046788	0.984103	2.23456	5.49e-40
ENSMUSG00000113651	AC125190.3	0.751164	0.984103	2.72469	0.0203239
ENSMUSG00000032773	Chrm1	not expression	no value	2.61272	0.047861
ENSMUSG00000038806	Sde2	0.29745	0.984103	1.29049	3.26e-05
ENSMUSG00000035274	Tpbg	1.13031	0.707484	1.68838	0.00597176
ENSMUSG00000056498	Tmem154	-0.727478	0.000464605	-1.18302	1.62e-12
ENSMUSG00000026604	Ptpn14	-0.085244	0.984103	1.30889	0.00176348
ENSMUSG00000073422	H2-Ke6	-0.465056	0.984103	-1.29335	0.00251372
ENSMUSG00000097667	Gm26764	0.852972	0.984103	2.10303	0.00780938
ENSMUSG00000097924	A730020E08Rik	1.5155	0.343238	1.75321	0.014146
ENSMUSG00000052563	D930048N14Rik	-0.245	0.984103	-1.36233	2.78e-07
ENSMUSG00000085701	Gm12968	not expression	no value	3.02847	0.0141719
ENSMUSG00000011256	Adam19	0.271337	0.984103	1.09315	3.18e-05
ENSMUSG00000097680	Gm26642	-0.41538	0.984103	-1.49072	3.06e-05
ENSMUSG00000087354	4930404I05Rik	-1.61409	0.11636	-1.85271	0.00589185
ENSMUSG00000019850	Tnfaip3	0.544082	0.984103	1.77653	8.29e-07
ENSMUSG00000021071	Trim9	1.27199	0.136936	1.36859	0.0217561
ENSMUSG00000069305	Hist1h4n	0.262793	0.984103	1.58956	0.000162404
ENSMUSG00000033039	Micall1	0.201906	0.984103	1.16601	1.09e-05
ENSMUSG00000066543	Rpl17-ps9	-0.647281	0.984103	-2.11389	7.77e-10
ENSMUSG00000021215	Net1	0.242153	0.984103	1.06723	0.0170069
ENSMUSG00000082895	Rpsa-ps9	-0.173815	0.984103	-1.34132	0.00106073
ENSMUSG00000096957	E230013L22Rik	0.748796	0.984103	1.48552	0.0066837
ENSMUSG00000052684	Jun	-0.0143612	0.986893	1.40513	1.12e-19
ENSMUSG00000028214	Gem	0.271813	0.984103	3.96474	2.48e-25
ENSMUSG00000071226	Cecr2	1.59444	0.984103	3.48864	0.00270953
ENSMUSG00000002104	Rapsn	-0.631491	0.984103	-1.2032	0.0037087
ENSMUSG00000053470	Kdm3a	0.0843656	0.995956	1.16149	0.00125861
ENSMUSG00000110062	B430319F04Rik	0.270956	0.984103	1.20999	0.00671407
ENSMUSG00000049804	Armcx4	0.896958	0.201752	1.14679	7.66e-05
ENSMUSG00000093752	Gm20716	-10.0999	3.19e-11	-0.280377	0.843207
ENSMUSG00000097675	1700101I11Rik	0.923094	0.984103	3.23151	2.32e-06
ENSMUSG00000043811	Rtn4r	-1.6241	0.0263638	0.977415	0.112201
ENSMUSG00000110622	Gm16486	not expression	no value	4.24302	7.65e-05
ENSMUSG00000079470	Utp14b	0.352838	0.984103	1.3609	2.12e-05
ENSMUSG00000037406	Htra4	1.31966	0.170709	1.54096	0.00428891
ENSMUSG00000048489	8430408G22Rik	0.745724	0.984103	3.00173	3.96e-05
ENSMUSG00000035234	Abraxas1	-0.0886945	0.984103	-1.05964	3.49e-06
ENSMUSG00000062515	Fabp4	-1.18157	0.0085161	-0.545679	0.310378
ENSMUSG00000049516	Spty2d1	0.141235	0.984103	1.02446	0.00670673
ENSMUSG00000068262	Gm5879	0.127236	0.984103	1.48444	9.27e-13
ENSMUSG00000053318	Slamf8	-0.0981019	0.984103	1.08665	0.000935396
ENSMUSG00000089983	2010320O07Rik	0.63125	0.984103	3.39953	0.0025639
ENSMUSG00000029380	Cxcl1	2.89269	2e-09	5.40839	1.96e-51
ENSMUSG00000027806	Tsc22d2	0.288182	0.984103	1.23538	0.000460201
ENSMUSG00000068706	Gm10250	-0.323318	0.984103	-1.4601	7.02e-05
ENSMUSG00000106261	Gm34086	1.59895	0.984103	2.7821	0.0445309
ENSMUSG00000059149	Mfsd4a	1.98163	0.0494289	2.66108	3.76e-05
ENSMUSG00000039220	Ppp1r10	0.327452	0.984103	1.50648	1.14e-15
ENSMUSG00000056656	Apol8	2.10015	0.984103	3.145	0.0218357
ENSMUSG00000020900	Myh10	0.202344	0.984103	1.09306	0.000299804
ENSMUSG00000039431	Mtmr7	0.757934	0.984103	1.73389	0.00948524
ENSMUSG00000028645	Slc2a1	0.0447834	0.984103	1.95196	1.77e-27
ENSMUSG00000034472	Rasd2	-0.0465583	0.984103	2.84359	3.88e-09
ENSMUSG00000056749	Nfil3	-0.00346566	0.996771	1.58058	4.27e-22
ENSMUSG00000007655	Cav1	1.0217	0.000333773	1.07927	5.02e-06
ENSMUSG00000038729	Akap2	-0.634414	0.984103	1.41582	0.000256754
ENSMUSG00000030246	Ldhb	-0.527471	0.974521	-1.10404	0.000111111
ENSMUSG00000017418	Arl5b	0.273728	0.984103	1.61695	3.46e-06
ENSMUSG00000043421	Hilpda	-0.126531	0.984103	1.89517	1.69e-18
ENSMUSG00000038402	Foxf2	-0.0131965	0.984103	1.53136	0.00541005
ENSMUSG00000026837	Col5a1	0.0167535	0.984103	1.01614	9.85e-08
ENSMUSG00000032515	Csrnp1	-0.419659	0.984103	2.40232	3.81e-18
ENSMUSG00000037573	Tob1	0.350886	0.984103	1.06302	0.00539968
ENSMUSG00000103966	Gm37120	0.387861	0.984103	2.963	2.18e-12
ENSMUSG00000028128	F3	0.662386	0.903818	3.84508	9.83e-44
ENSMUSG00000003032	Klf4	0.207066	0.984103	2.83128	5.28e-23
ENSMUSG00000085287	4833418N02Rik	0.666826	0.882848	1.23494	0.000845533
ENSMUSG00000031955	Bcar1	0.108372	0.984103	1.01993	0.000193523
ENSMUSG00000105550	Gm35585	-0.202614	0.997924	-2.99075	0.0334055
ENSMUSG00000105361	AY036118	-1.62347	0.201752	-1.93492	0.00736858
ENSMUSG00000049470	Aff4	0.303548	0.984103	1.12439	0.0166504
ENSMUSG00000022601	Zbtb11	0.551327	0.984103	1.14836	0.00233936
ENSMUSG00000045903	Npas4	-0.746587	0.984103	1.34964	0.00280189
ENSMUSG00000060314	Zfp941	0.688713	0.804254	1.00009	0.0130781
ENSMUSG00000055976	Cldn23	0.906683	0.984103	2.81769	0.0128278
ENSMUSG00000078937	Cpt1b	2.6186	0.260412	5.10545	1.37e-09
ENSMUSG00000032531	Amotl2	0.0986031	0.984103	1.08699	0.000203913
ENSMUSG00000023947	Nfkbie	1.24277	8.9e-13	1.39798	3.32e-11
ENSMUSG00000101555	Gm28731	1.10737	0.984103	2.76244	0.0265441
ENSMUSG00000073529	F830208F22Rik	3.12827	0.0100281	2.96349	0.0037018
ENSMUSG00000034731	Dgkh	0.333344	0.984103	1.22365	0.000929418
ENSMUSG00000109305	1810010D01Rik	-1.29896	0.42161	-1.38132	0.0264932
ENSMUSG00000021250	Fos	0.383152	0.339975	1.34434	5.55e-23
ENSMUSG00000040328	Olfr56	-1.65887	0.171172	-1.07962	0.0159922
ENSMUSG00000024013	Fgd2	-0.249067	0.984103	-1.10878	2.37e-06
