# Supplementary material for: Innate immune responses against the fungal pathogen Candida auris
Source: Nat Commun. 2022 Jun 21;13:3553. doi: 10.1038/s41467-022-31201-x (PMC9213489; doi:10.1038/s41467-022-31201-x)
Supplement: Supplementary file 6 — Supplementary Data 3 [file 41467_2022_31201_MOESM6_ESM.xlsx]

## Sheet: Supplementary Data 3
Supplementary Data 3. Significantly enriched KEGG pathways of DEGs in BMDMs treated with live C. auris or C. albicans yeast cells (MOI=5; 3 h).
C. albicans all DEGs(DEGs=201)
Pathway ID	Pathway name	Pathway class	Annotated	Significant	Symbol List	Expected	p value	adjust p value
mmu05134	Legionellosis	Infectious diseases	57	11	Hspa1a,Hspa1b,Cxcl2,Tnf,Nfkb2,Il6,Cxcl3,Il1b,Cxcl1,Cd14,Tlr2	0.554433	4.59e-12	6.47e-10
mmu04668	TNF signaling pathway	Signal transduction	108	12	Socs3,Traf1,Cxcl2,Ptgs2,Lif,Tnf,Il6,Cxcl3,Edn1,Il1b,Junb,Cxcl1	1.05051	3.96e-10	2.79e-08
mmu04657	IL-17 signaling pathway	Immune system	91	11	Csf3,Fosb,Cxcl2,Ptgs2,Tnf,Il6,Cxcl3,Cxcl5,Il1b,Cxcl1,Fosl1	0.885148	9.05e-10	4.25e-08
mmu04060	Cytokine-cytokine receptor interaction	Signaling molecules and interaction	264	14	Csf3,Cxcl2,Ifnlr1,Lif,Ccl3,Tnf,Il6,Cxcl3,Cxcl5,Il1b,Ltb,Cxcl1,Ccl4,Osm	2.5679	1.93e-07	6.81e-06
mmu04064	NF-kappa B signaling pathway	Signal transduction	97	9	Traf1,Cxcl2,Ptgs2,Tnf,Nfkb2,Il1b,Ltb,Ccl4,Cd14	0.943509	3.49e-07	9.84e-06
mmu05132	Salmonella infection	Infectious diseases	78	8	Cxcl2,Ccl3,Il6,Cxcl3,Il1b,Cxcl1,Ccl4,Cd14	0.758698	7.54e-07	1.77e-05
mmu05144	Malaria	Infectious diseases	53	6	Csf3,Tnf,Il6,Il1b,Tlr2,Thbs1	0.515526	1.11e-05	0.000224
mmu05323	Rheumatoid arthritis	Immune diseases	82	7	Ccl3,Tnf,Il6,Cxcl5,Il1b,Ltb,Tlr2	0.797606	1.33e-05	0.000234
mmu04010	MAPK signaling pathway	Signal transduction	293	12	Hspa1a,Hspa1b,Dusp5,Tnf,Nfkb2,Il1b,Dusp1,Cacng8,Dusp2,Dusp8,Cd14,Nr4a1	2.84998	2.26e-05	0.000319
mmu04380	Osteoclast differentiation	Development	122	8	Fosb,Fosl2,Socs3,Tnf,Nfkb2,Il1b,Junb,Fosl1	1.18668	2.2e-05	0.000319
mmu04620	Toll-like receptor signaling pathway	Immune system	99	7	Ccl3,Tnf,Il6,Il1b,Ccl4,Cd14,Tlr2	0.962963	4.56e-05	0.000584
mmu05133	Pertussis	Infectious diseases	75	6	Nlrp3,Tnf,Il6,Cxcl5,Il1b,Cd14	0.729517	8.24e-05	0.000968
mmu05020	Prion diseases	Neurodegenerative diseases	34	4	Hspa1a,Egr1,Il6,Il1b	0.330715	0.000308	0.00334
mmu05140	Leishmaniasis	Infectious diseases	66	5	Ptgs2,Marcksl1,Tnf,Il1b,Tlr2	0.641975	0.00043	0.00404
mmu04933	AGE-RAGE signaling pathway in diabetic complications	Endocrine and metabolic diseases	100	6	F3,Egr1,Tnf,Il6,Edn1,Il1b	0.97269	0.000402	0.00404
mmu04932	Non-alcoholic fatty liver disease (NAFLD)	Endocrine and metabolic diseases	146	7	Socs3,Uqcr11,Ndufs6,Tnf,Il6,Il1b,Ndufa2	1.42013	0.000515	0.00454
mmu04630	Jak-STAT signaling pathway	Signal transduction	163	7	Csf3,Cish,Socs3,Ifnlr1,Lif,Il6,Osm	1.58548	0.000992	0.00823
mmu05164	Influenza A	Infectious diseases	168	7	Hspa1a,Socs3,Nlrp3,Hspa1b,Tnf,Il6,Il1b	1.63412	0.00118	0.00878
mmu04621	NOD-like receptor signaling pathway	Immune system	167	7	Nlrp3,Cxcl2,Tnf,Il6,Cxcl3,Il1b,Cxcl1	1.62439	0.00114	0.00878
mmu05152	Tuberculosis	Infectious diseases	177	7	Sphk1,Tnf,Il6,Il1b,Cd14,Tlr2,Clec4e	1.72166	0.0016	0.0113
mmu04640	Hematopoietic cell lineage	Immune system	92	5	Csf3,Tnf,Il6,Il1b,Cd14	0.894875	0.00195	0.0131
mmu05321	Inflammatiory bowel disease (IBD)	Immune diseases	59	4	Tnf,Il6,Il1b,Tlr2	0.573887	0.00251	0.0161
mmu05142	Chagas disease (American trypanosomiasis)	Infectious diseases	101	5	Ccl3,Tnf,Il6,Il1b,Tlr2	0.982417	0.00293	0.0168
mmu01523	Antifolate resistance	Drug resistance	30	3	Tnf,Il6,Il1b	0.291807	0.00298	0.0168
mmu04623	Cytosolic DNA-sensing pathway	Immune system	61	4	Polr2l,Il6,Il1b,Ccl4	0.593341	0.00284	0.0168
mmu05146	Amoebiasis	Infectious diseases	105	5	Tnf,Il6,Il1b,Cd14,Tlr2	1.02132	0.00346	0.0188
mmu05143	African trypanosomiasis	Infectious diseases	33	3	Tnf,Il6,Il1b	0.320988	0.00392	0.0204
mmu05168	Herpes simplex infection	Infectious diseases	209	7	Socs3,Traf1,Ifit1,Tnf,Il6,Il1b,Tlr2	2.03292	0.00408	0.0205
mmu04062	Chemokine signaling pathway	Immune system	186	6	Cxcl2,Ccl3,Cxcl3,Cxcl5,Cxcl1,Ccl4	1.8092	0.00927	0.0451
mmu05410	Hypertrophic cardiomyopathy (HCM)	Cardiovascular diseases	86	4	Tnf,Il6,Edn1,Cacng8	0.836513	0.00963	0.0452
mmu05162	Measles	Infectious diseases	135	5	Hspa1a,Hspa1b,Il6,Il1b,Tlr2	1.31313	0.00993	0.0452
C. auris all DEGs(DEGs=73)
Pathway ID	Pathway_name	Pathway_class	Annotated	Significant	Symbol List	Expected	p value	adjust p value
mmu05134	Legionellosis	Infectious diseases	57	8	Hspa1b,Cxcl2,Il12a,Tnf,Cxcl3,Il1b,Cxcl1,Tlr2	0.177703	3.85e-12	3.74e-10
mmu05144	Malaria	Infectious diseases	53	6	Csf3,Il12a,Tnf,Il1b,Tlr2,Thbs1	0.165233	1e-08	4.86e-07
mmu04621	NOD-like receptor signaling pathway	Immune system	167	8	Nlrp3,Cxcl2,Tnf,Txnip,Cxcl3,Mefv,Il1b,Cxcl1	0.520638	2.39e-08	7.74e-07
mmu04657	IL-17 signaling pathway	Immune system	91	6	Csf3,Cxcl2,Tnf,Cxcl3,Il1b,Cxcl1	0.283701	2.69e-07	6.53e-06
mmu04668	TNF signaling pathway	Signal transduction	108	6	Socs3,Cxcl2,Tnf,Cxcl3,Il1b,Cxcl1	0.3367	7.47e-07	1.45e-05
mmu04060	Cytokine-cytokine receptor interaction	Signaling molecules and interaction	264	7	Csf3,Cxcl2,Il12a,Tnf,Cxcl3,Il1b,Cxcl1	0.823045	1.12e-05	0.000155
mmu05164	Influenza A	Infectious diseases	168	6	Socs3,Nlrp3,Hspa1b,Il12a,Tnf,Il1b	0.523756	9.84e-06	0.000155
mmu05321	Inflammatiory bowel disease (IBD)	Immune diseases	59	4	Il12a,Tnf,Il1b,Tlr2	0.183938	2.98e-05	0.000361
mmu05140	Leishmaniasis	Infectious diseases	66	4	Il12a,Tnf,Il1b,Tlr2	0.205761	4.65e-05	0.000501
mmu05133	Pertussis	Infectious diseases	75	4	Nlrp3,Il12a,Tnf,Il1b	0.23382	7.69e-05	0.000746
mmu05132	Salmonella infection	Infectious diseases	78	4	Cxcl2,Cxcl3,Il1b,Cxcl1	0.243172	8.97e-05	0.000791
mmu05143	African trypanosomiasis	Infectious diseases	33	3	Il12a,Tnf,Il1b	0.102881	0.000137	0.00111
mmu04620	Toll-like receptor signaling pathway	Immune system	99	4	Il12a,Tnf,Il1b,Tlr2	0.308642	0.000227	0.00169
mmu05142	Chagas disease (American trypanosomiasis)	Infectious diseases	101	4	Il12a,Tnf,Il1b,Tlr2	0.314877	0.000245	0.0017
mmu05146	Amoebiasis	Infectious diseases	105	4	Il12a,Tnf,Il1b,Tlr2	0.327348	0.000284	0.00184
mmu05145	Toxoplasmosis	Infectious diseases	108	4	Hspa1b,Il12a,Tnf,Tlr2	0.3367	0.000317	0.00192
mmu05168	Herpes simplex infection	Infectious diseases	209	5	Socs3,Il12a,Tnf,Il1b,Tlr2	0.651578	0.000398	0.00227
mmu05162	Measles	Infectious diseases	135	4	Hspa1b,Il12a,Il1b,Tlr2	0.420875	0.000738	0.00398
mmu04940	Type I diabetes mellitus	Endocrine and metabolic diseases	64	3	Il12a,Tnf,Il1b	0.199526	0.000984	0.00502
mmu04920	Adipocytokine signaling pathway	Endocrine system	71	3	Socs3,Tnf,Nfkbie	0.221349	0.00133	0.00645
mmu05323	Rheumatoid arthritis	Immune diseases	82	3	Tnf,Il1b,Tlr2	0.255643	0.00202	0.0089
mmu05152	Tuberculosis	Infectious diseases	177	4	Il12a,Tnf,Il1b,Tlr2	0.551814	0.00202	0.0089
mmu04640	Hematopoietic cell lineage	Immune system	92	3	Csf3,Tnf,Il1b	0.286819	0.0028	0.0118
mmu04064	NF-kappa B signaling pathway	Signal transduction	97	3	Cxcl2,Tnf,Il1b	0.302407	0.00325	0.0131
mmu04659	Th17 cell differentiation	Immune system	102	3	Ahr,Il1b,Nfkbie	0.317995	0.00375	0.0144
mmu01523	Antifolate resistance	Drug resistance	30	2	Tnf,Il1b	0.0935279	0.00385	0.0144
mmu04380	Osteoclast differentiation	Development	122	3	Socs3,Tnf,Il1b	0.380347	0.00619	0.0222
mmu04930	Type II diabetes mellitus	Endocrine and metabolic diseases	48	2	Socs3,Tnf	0.149645	0.00964	0.0334
mmu04932	Non-alcoholic fatty liver disease (NAFLD)	Endocrine and metabolic diseases	146	3	Socs3,Tnf,Il1b	0.455169	0.0101	0.0339
mmu04010	MAPK signaling pathway	Signal transduction	293	4	Hspa1b,Tnf,Il1b,Cacng8	0.913456	0.012	0.0389
mmu04630	Jak-STAT signaling pathway	Signal transduction	163	3	Csf3,Socs3,Il12a	0.508168	0.0137	0.0414
mmu05330	Allograft rejection	Immune diseases	57	2	Il12a,Tnf	0.177703	0.0134	0.0414
mmu05332	Graft-versus-host disease	Immune diseases	59	2	Tnf,Il1b	0.183938	0.0143	0.0421
mmu04145	Phagosome	Transport and catabolism	173	3	Olr1,Tlr2,Thbs1	0.539344	0.016	0.0457
mmu04217	Necroptosis	Cell growth and death	175	3	Nlrp3,Tnf,Il1b	0.545579	0.0165	0.0458
