# Supplementary material for: Innate immune responses against the fungal pathogen Candida auris
Source: Nat Commun. 2022 Jun 21;13:3553. doi: 10.1038/s41467-022-31201-x (PMC9213489; doi:10.1038/s41467-022-31201-x)
Supplement: Supplementary file 7 — Supplementary Data 4 [file 41467_2022_31201_MOESM7_ESM.xlsx]

## Sheet: Supplementary Data 4
Supplementary Data 4. Significantly enriched KEGG pathways of DEGs in BMDMs treated with live C. auris or C. albicans yeast cells (MOI=5; 6 h).
C. albicans all DEGs(DEGs=884)
Pathway ID	Pathway name	Pathway class	Annotated	Significant	Symbol List	Expected	p value	adjust p value
mmu04668	TNF signaling pathway	Signal transduction	108	23	Ifi47,Socs3,Tnfaip3,Traf1,Cxcl2,Csf1,Cebpb,Ptgs2,Lif,Tnf,Csf2,Il6,Jun,Cxcl3,Edn1,Il1b,Junb,Ccl12,Ccl20,Cxcl1,Fos,Dab2ip,Jag1	3.93266	3.83e-12	9.51e-10
mmu04060	Cytokine-cytokine receptor interaction	Signaling molecules and interaction	264	35	Tnfsf11,Il10,Csf3,Bmp2,Ccl22,Tnfsf4,Osmr,Met,Cxcl2,Inhba,Csf1,Il2rb,Lif,Ccr2,Ccr7,Ccl3,Tnf,Csf2,Il6,Cxcl3,Cxcl5,Il21r,Il1a,Il1b,Tnfrsf12a,Ccl12,Il11,Ccl20,Cxcl1,Vegfa,Ccl4,Egfr,Clcf1,Osm,Il23a	9.61317	1.89e-11	2.34e-09
mmu04657	IL-17 signaling pathway	Immune system	91	19	Csf3,Tnfaip3,Cxcl2,Cebpb,Ptgs2,Fosb,Tnf,Csf2,Il6,Jun,Cxcl3,Cxcl5,Il1b,Ccl12,Ccl20,Cxcl1,Mmp13,Fos,Fosl1	3.31363	4.37e-10	3.61e-08
mmu05323	Rheumatoid arthritis	Immune diseases	82	17	Tnfsf11,Csf1,Ccl3,Tnf,Csf2,Il6,Jun,Cxcl5,Il1a,Il1b,Ccl12,Il11,Ccl20,Vegfa,Fos,Tlr2,Il23a	2.98591	4.17e-09	2.59e-07
mmu04010	MAPK signaling pathway	Signal transduction	293	30	Dusp10,Rasgrp3,Dusp16,Hspa1a,Met,Hspa1b,Csf1,Ngf,Cacng7,Cacna1b,Dusp5,Flnb,Tnf,Nfkb2,Srf,Gadd45b,Jun,Il1a,Il1b,Map3k6,Dusp4,Dusp1,Vegfa,Dusp2,Dusp8,Egfr,Fos,Cd14,Elk1,Nr4a1	10.6692	2.42e-07	1.2e-05
mmu05132	Salmonella infection	Infectious diseases	78	14	Nos2,Cxcl2,Flnb,Ccl3,Csf2,Il6,Jun,Cxcl3,Il1a,Il1b,Cxcl1,Ccl4,Fos,Cd14	2.84025	6.62e-07	2.74e-05
mmu05134	Legionellosis	Infectious diseases	57	11	Hspa1a,Hspa1b,Cxcl2,Tnf,Nfkb2,Il6,Cxcl3,Il1b,Cxcl1,Cd14,Tlr2	2.07557	5.12e-06	0.000181
mmu05133	Pertussis	Infectious diseases	75	12	Il10,Nos2,Nlrp3,Tnf,Il6,Jun,Cxcl5,Il1a,Il1b,Fos,Cd14,Il23a	2.73101	1.45e-05	0.00045
mmu05205	Proteoglycans in cancer	Cancers	205	20	Fzd5,Ezr,Hif1a,Met,Timp3,Wnt11,Flnb,Hbegf,Ank3,Tnf,Plaur,Cav1,Vegfa,Fn1,Egfr,Elk1,Hspg2,Fzd1,Tlr2,Thbs1	7.46477	5.35e-05	0.00147
mmu05146	Amoebiasis	Infectious diseases	105	13	Il10,Nos2,Tnf,Csf2,Il6,Il1b,Lamc2,Lamc1,Fn1,Cd14,Gnal,Tlr2,Arg2	3.82342	0.000104	0.00242
mmu05144	Malaria	Infectious diseases	53	9	Il10,Csf3,Met,Tnf,Il6,Il1b,Ccl12,Tlr2,Thbs1	1.92992	0.000108	0.00242
mmu04380	Osteoclast differentiation	Development	122	14	Tnfsf11,Fosl2,Socs3,Csf1,Fosb,Fhl2,Tnf,Nfkb2,Jun,Il1a,Il1b,Junb,Fos,Fosl1	4.44245	0.000131	0.00249
mmu05140	Leishmaniasis	Infectious diseases	66	10	Il10,Nos2,Ptgs2,Tnf,Jun,Il1a,Il1b,Fos,Elk1,Tlr2	2.40329	0.000122	0.00249
mmu04064	NF-kappa B signaling pathway	Signal transduction	97	12	Tnfsf11,Tnfaip3,Traf1,Cxcl2,Ptgs2,Tnf,Nfkb2,Gadd45b,Il1b,Ccl4,Cd14,Malt1	3.53211	0.000194	0.0032
mmu05020	Prion diseases	Neurodegenerative diseases	34	7	Hspa1a,Egr1,Il6,Il1a,Il1b,Lamc1,Elk1	1.23806	0.000182	0.0032
mmu05200	Pathways in cancer	Cancers	536	36	Itga3,Ralgds,Fzd5,Bmp2,Egln3,Hif1a,Jup,Rasgrp3,Pim1,Nos2,Traf1,Frat2,Met,Il2rb,Ptgs2,Txnrd1,Wnt11,Ednrb,Nfkb2,Gadd45b,Il6,Jun,Lamc2,Lamc1,Hmox1,Notch2,Vegfa,Fn1,Egfr,Fos,Slc2a1,Adcy6,Elk1,Jag1,Fzd1,Il23a	19.5176	0.00024	0.00356
mmu05321	Inflammatiory bowel disease (IBD)	Immune diseases	59	9	Il10,Tnf,Il6,Jun,Il21r,Il1a,Il1b,Tlr2,Il23a	2.1484	0.000252	0.00356
mmu04933	AGE-RAGE signaling pathway in diabetic complications	Endocrine and metabolic diseases	100	12	Pim1,F3,Egr1,Tnf,Il6,Jun,Edn1,Il1a,Il1b,Ccl12,Vegfa,Fn1	3.64135	0.000259	0.00356
mmu04630	Jak-STAT signaling pathway	Signal transduction	163	16	Il10,Csf3,Pim1,Osmr,Socs3,Il2rb,Lif,Cish,Socs7,Csf2,Il6,Il21r,Il11,Egfr,Osm,Il23a	5.9354	0.000279	0.00365
mmu05166	HTLV-I infection	Infectious diseases	276	22	Fzd5,H2-M2,Egr2,Egr1,Il2rb,Wnt11,Slc25a31,Zfp36,H2-Q2,Tnf,Nfkb2,Srf,Csf2,Il6,Jun,Ets2,Fos,Slc2a1,Adcy6,Elk1,Fosl1,Fzd1	10.0501	0.000442	0.00549
mmu04710	Circadian rhythm	Environmental adaptation	31	6	Per2,Cry1,Bhlhe40,Nr1d1,Prkab2,Per1	1.12882	0.000755	0.00892
mmu04510	Focal adhesion	Cellular community - eukaryotes	199	17	Itga3,Itgb8,Met,Flnb,Bcar1,Jun,Lamc2,Lamc1,Cav1,Tnc,Vegfa,Fn1,Egfr,Elk1,Vasp,Zyx,Thbs1	7.24629	0.000916	0.0102
mmu05202	Transcriptional misregulation in cancers	Cancers	182	16	Per2,Rel,Slc45a3,Jup,Traf1,Met,Cebpb,Il2rb,Gm12657,Gadd45b,Csf2,Il6,Nfkbiz,Plat,Cd14,Nr4a3	6.62726	0.00095	0.0102
mmu05142	Chagas disease (American trypanosomiasis)	Infectious diseases	101	11	Il10,Nos2,Ccl3,Tnf,Il6,Jun,Il1b,Ccl12,Fos,Gnal,Tlr2	3.67777	0.00106	0.011
mmu04659	Th17 cell differentiation	Immune system	102	11	Hif1a,Il2rb,Ahr,Irf4,Il6,Jun,Il21r,Il1b,Fos,Il23a,Nfkbie	3.71418	0.00115	0.0114
mmu04066	HIF-1 signaling pathway	Signal transduction	105	11	Egln3,Hif1a,Nos2,Pfkfb3,Il6,Edn1,Hmox1,Vegfa,Egfr,Slc2a1,Hk2	3.82342	0.00146	0.014
mmu04640	Hematopoietic cell lineage	Immune system	92	10	Itga3,Csf3,Csf1,Tnf,Csf2,Il6,Il1a,Il1b,Il11,Cd14	3.35004	0.00181	0.0166
mmu05152	Tuberculosis	Infectious diseases	177	15	Il10,Sphk1,Nos2,Cebpb,Plk3,Tnf,Il6,Vdr,Il1a,Il1b,Clec4e,Cd14,Malt1,Tlr2,Il23a	6.44519	0.00196	0.0174
mmu04620	Toll-like receptor signaling pathway	Immune system	99	10	Tollip,Ccl3,Tnf,Il6,Jun,Il1b,Ccl4,Fos,Cd14,Tlr2	3.60494	0.00312	0.0267
mmu05418	Fluid shear stress and atherosclerosis	Cardiovascular diseases	142	12	Tnf,Jun,Edn1,Il1a,Il1b,Cav1,Ccl12,Hmox1,Plat,Dusp1,Vegfa,Fos	5.17072	0.00552	0.0457
C. auris all DEGs(DEGs=92)
Pathway ID	Pathway_name	Pathway_class	Annotated	Significant	Symbol List	Expected	p value	adjust p value
mmu04668	TNF signaling pathway	Signal transduction	108	8	Ifi47,Socs3,Cxcl2,Tnf,Cxcl3,Il1b,Ccl20,Cxcl1	0.592593	9.88e-08	1.12e-05
mmu04621	NOD-like receptor signaling pathway	Immune system	167	9	Nlrp3,Cxcl2,Oas1b,Tnf,Txnip,Cxcl3,Mefv,Il1b,Cxcl1	0.916324	2.25e-07	1.27e-05
mmu05134	Legionellosis	Infectious diseases	57	6	Cxcl2,Tnf,Cxcl3,Il1b,Cxcl1,Tlr2	0.312757	5.65e-07	1.59e-05
mmu04657	IL-17 signaling pathway	Immune system	91	7	Csf3,Cxcl2,Tnf,Cxcl3,Il1b,Ccl20,Cxcl1	0.499314	5.23e-07	1.59e-05
mmu05144	Malaria	Infectious diseases	53	5	Il10,Csf3,Tnf,Il1b,Tlr2	0.290809	9.29e-06	0.000193
mmu04060	Cytokine-cytokine receptor interaction	Signaling molecules and interaction	264	9	Il10,Csf3,Cxcl2,Tnf,Cxcl3,Il1a,Il1b,Ccl20,Cxcl1	1.44856	1.02e-05	0.000193
mmu05321	Inflammatiory bowel disease (IBD)	Immune diseases	59	5	Il10,Tnf,Il1a,Il1b,Tlr2	0.323731	1.58e-05	0.000255
mmu05140	Leishmaniasis	Infectious diseases	66	5	Il10,Tnf,Il1a,Il1b,Tlr2	0.36214	2.74e-05	0.000388
mmu05164	Influenza A	Infectious diseases	168	7	Socs3,Nlrp3,Oas1b,Tnf,Il1a,Il1b,Mx2	0.921811	3.12e-05	0.000391
mmu04380	Osteoclast differentiation	Development	122	6	Fosl2,Socs3,Tnf,Il1a,Il1b,Itgb3	0.66941	4.82e-05	0.000525
mmu05133	Pertussis	Infectious diseases	75	5	Il10,Nlrp3,Tnf,Il1a,Il1b	0.411523	5.11e-05	0.000525
mmu05132	Salmonella infection	Infectious diseases	78	5	Cxcl2,Cxcl3,Il1a,Il1b,Cxcl1	0.427984	6.18e-05	0.000582
mmu05323	Rheumatoid arthritis	Immune diseases	82	5	Tnf,Il1a,Il1b,Ccl20,Tlr2	0.449931	7.85e-05	0.000683
mmu04640	Hematopoietic cell lineage	Immune system	92	5	Csf3,Tnf,Il1a,Il1b,Itgb3	0.504801	0.000136	0.0011
mmu05146	Amoebiasis	Infectious diseases	105	5	Il10,Tnf,Il1b,Serpinb10,Tlr2	0.576132	0.000253	0.00191
mmu05152	Tuberculosis	Infectious diseases	177	6	Il10,Tnf,Il1a,Il1b,Clec4e,Tlr2	0.971193	0.000374	0.00264
mmu05143	African trypanosomiasis	Infectious diseases	33	3	Il10,Tnf,Il1b	0.18107	0.00075	0.00498
mmu05162	Measles	Infectious diseases	135	5	Oas1b,Il1a,Il1b,Mx2,Tlr2	0.740741	0.000805	0.00505
mmu05168	Herpes simplex infection	Infectious diseases	209	6	Socs3,Ifit1,Oas1b,Tnf,Il1b,Tlr2	1.14678	0.000901	0.00536
mmu05418	Fluid shear stress and atherosclerosis	Cardiovascular diseases	142	5	Tnf,Il1a,Il1b,Cav1,Itgb3	0.77915	0.00101	0.00571
mmu05142	Chagas disease (American trypanosomiasis)	Infectious diseases	101	4	Il10,Tnf,Il1b,Tlr2	0.554184	0.00219	0.0118
mmu05332	Graft-versus-host disease	Immune diseases	59	3	Tnf,Il1a,Il1b	0.323731	0.00405	0.0208
mmu04940	Type I diabetes mellitus	Endocrine and metabolic diseases	64	3	Tnf,Il1a,Il1b	0.351166	0.00509	0.0239
mmu05205	Proteoglycans in cancer	Cancers	205	5	Wnt4,Tnf,Cav1,Itgb3,Tlr2	1.12483	0.00502	0.0239
mmu05160	Hepatitis C	Infectious diseases	134	4	Socs3,Ifit1,Oas1b,Tnf	0.735254	0.00603	0.0273
mmu04920	Adipocytokine signaling pathway	Endocrine system	71	3	Socs3,Tnf,Nfkbie	0.389575	0.00679	0.0295
mmu05310	Asthma	Immune diseases	24	2	Il10,Tnf	0.131687	0.00752	0.0315
mmu04932	Non-alcoholic fatty liver disease (NAFLD)	Endocrine and metabolic diseases	146	4	Socs3,Tnf,Il1a,Il1b	0.801097	0.00814	0.0328
mmu05165	Human papillomavirus infection	Infectious diseases	342	6	Wnt4,Tnf,Mx2,Itgb3,Oasl1,Isg15	1.87654	0.0103	0.0403
mmu01523	Antifolate resistance	Drug resistance	30	2	Tnf,Il1b	0.164609	0.0116	0.0437
