# Supplementary material for: Innate immune responses against the fungal pathogen Candida auris
Source: Nat Commun. 2022 Jun 21;13:3553. doi: 10.1038/s41467-022-31201-x (PMC9213489; doi:10.1038/s41467-022-31201-x)
Supplement: Supplementary file 28 — Source Data [file 41467_2022_31201_MOESM28_ESM.xlsx]

## Sheet: Fig.1
Fig.1a					Fig.1b
	Control	BJCA001	SC5314			Control	BJCA001	SC5314
Il-1β	1.06238	1.00784	20.5774		mIL-1β	1.95	1.95	3.47
	0.941281	0.866051	21.025			1.24	1.81	2.74
	1.00183	0.850681	38.0633			1.53	2.09	2.74
Il-6	0.956786	0.367961	2.28613		mIL-6	186.45	217.15	681.77
	1.04517	0.437805	2.46231			25.22	297.16	632.26
	1.00098	0.299065	4.78428			156.57	286.18	762.66
Tnf-α	0.911509	0.399616	1.4969		mTNF-α	56.79	122.87	630.86
	1.15568	0.445436	1.06262			25.14	139.54	789.35
	0.949299	0.470726	1.63332			47.45	141.41	704.05
Cxcl1	0.439666	2.00564	62.1309		mCXCL1	305.8	651.244	1855.13
	0.284077	2.32885	64.6872			288.162	574.093	1883.46
	0.361872	1.33311	104.155			291.267	684.014	2063.48
Cxcl2	0.855595	32.6724	417.317		mCXCL2	57.9	149.77	574.38
	1.06437	11.5514	219.032			46.2	162.82	627.89
	1.10191	7.51618	448.822			52.96	189.92	624.14
Fig.1g

## Sheet: Fig.2
Fig.2a-e												Fig.2g
		BJCA001						SC5314					BJCA001	SC5314
Hacat	30min	5.64263	4.07524	5.32915	19.8462	23.5385	13.3846	61.2847	69.2708	49.3056			62.5	75
	60min	8.10398	4.89297	2.44648	8.33333	6.88406	10.5073	25.2688	29.8387	23.7903			25	68.75
	120min	2.5395	1.693	3.47065	3.59281	2.99401	0.199601	53.3156	36.6048	74.4032			45.4545	80
Caco-2	30min	7.91162	5.34569	10.1882				18.2213	10.4122	12.3644			50	73.6842
	60min	7.99439	10.6227	10.9888				26.7206	34.0081	37.6518			0	63.1579
	120min	12.709	14.8829	10.3679				64.1176	86.4706	70.5882			20	85.7143
HUVEC	30min	5.16438	5.23039	5.84558				16.1644	25.2304	20.6974			0	60
	60min	5.21092	6.94789	11.1662				55.8036	38.8393	47.3214			0	66.6667
	120min	6.16438	5.21092	6.94789				83.4915	86.4706	84.981			33.3333	72.2222
A549	30min	21.2237	13.7667	9.56023				20.795	13.524	20.9404			57.1429	52.9412
	60min	18.4615	16.2283	18.4615				13.8818	13.2648	22.365			60	68.4211
	120min	11.5968	9.99108	8.20696				36.2781	36.7125	39.8624		Fig.2h
HeLa	30min	24.9131	27.9258	25.6083				35.0562	41.7978	49.8876			BJCA001											SC5314
	60min	28.0906	24.235	28.213				55.527	63.2391	70.9512		30min	325	87.5	45.4545	212.5	200	0	280	0	0	133.333	214.286	247.059	366.667	353.333	300	273.684	335.714	313.333	320	294.444	311.765	268.421
	120min	7.90398	11.1534	10.8021				78.8551	78.5047	79.2056		60min	500	150	63.6364	275	420	0	280	0	0	144.444	257.143	276.471	475	393.333	336.842	268.421	350	306.667	320	316.667	323.529	278.947
Fig.2j				Fig.2k
	BJCA001	SC5314			BJCA001						SC5314
	5.88235	66.6667		30min	5.88235	0	0	0	0	0	69.2308	76.4706	69.2308	7.69231	30.7692	46.1538
	0	70.5882		60min	0	0	0	0	0	0	106.667	86.6667	69.2308	23.0769	15.3846	84.6154
	0	53.8462
	0	28.5714
	0	15.3846
	0	66.6667
Fig.2l				Fig.2m				Fig.2n
	BJCA001	SC5314			BJCA001	SC5314			BJCA001				SC5314
6h	12.56	7.5		6h	7.252	2.08		2h	13.0879	9.55414	9.45736	12.0155	52.5424	49.1803	48.5246	44.4701
	12.7	8.74			6.236	1.856		4h	21.179	32.2581	23.1343		98.3828	68.7861	99.3915
	12.84	8.12			7.528	1.584
24h	11.72	2		24h	4.74	0.652
	13.46	2.035			5.41	0.722
	15.2	2.07			3.49	0.589

## Sheet: Fig.3
Fig.3a
		BJCA001 (L)					BJCA001 (H)					SC5314
Spleen	Day2	5.78561	5.70218	5.71276	4.97197	5.72951	5.14664	4.99518	4.82737	5.22212	5.34493	2.88236	2.97333	2.54515	2.41266
	Day5	4.85955	5.43301	5.26575	5.57403	5.36691	5.87085	5.91298	5.75671	5.75277	5.83387	5.40921	5.71973	5.3692	5.5273
Kidney	Day2	4.84114	4.30627	4.45308	4.39076	4.67663	4.46138	4.57558	4.5294	4.64979	4.58133	2.57457	3.53485	3.2654	3.70937
	Day5	4.62663	5.74306	5.56785	5.71033	6.76047	6.31276	6.63561	6.51038	5.23205	5.2684	4.8463	5.09898	4.85255	4.86143
Brain	Day2	3.93692	3.32278	3.90889	3.13266	3.21927	4.3815	4.35637	4.31431	4.28402	4.44675	1.66204	2.20581	2.72735	2.17835
	Day5	4.17506	4.11878	3.75222	4.12461	4.31223	5.53552	6.35603	5.42898	5.06246	5.63266	4.4064	4.49708	4.51619	4.67549
Fig.3b
		PBS					BJCA001 (L)					SC5314
Spleen	Day2	0.90036	1.2669	1.93154	0.561738	0.66356	0.93834	0.9324	0.578496	0.532	0.39494	8.5555	3.22	6.5618	3.6695
	Day5	1.23981	0.96876	0.7848	0.93825	0.76608	1.05432	1.25021	1.36104	1.01525	1.18272	3.8295	9.5535	7.92	9.9828
Kidney	Day2	0.370688	0.392985				0.666477	0.6485	0.818482	0.559726	0.347865	5.47694	7.39724	14.0872	6.419
	Day5	1.06501	0.49232	0.593824	0.685125		0.55532	0.667733	0.302429	0.247012	0.379408	31.1482	28.6247	23.1351	34.6187
Fig.3c
		PBS					BJCA001 (H)					SC5314
Spleen	Day2	0.90036	1.2669	1.93154	0.561738	0.66356	2.8623	1.9278	2.0315	0.839474	2.379	8.5555	3.22	6.5618	3.6695
	Day5	1.23981	0.96876	0.7848	0.93825	0.76608	4.74	3.12564	4.06548	4.00953	4.12158	3.8295	9.5535	7.92	9.9828
Kidney	Day2	0.370688	0.392985				1.66648	1.6485	0.818482	0.559726	1.34787	5.47694	7.39724	14.0872	6.419
	Day5	1.06501	0.49232	0.593824	0.685125		6.00678	2.97381	3.25945	1.46364	3.30372	31.1482	28.6247	23.1351	34.6187
Fig.3d
		PBS					BJCA001 (L)					SC5314
CD11b+ Cells	Day2	7.46	6.26	6.63	7.32	10.3	8.02	10.08	7.86	8	8.06	24.1	18.4	21.8	20.5
	Day5	5.45	6.95	6.08	6.21	8.74	5.52	7.67	6.42	6.55	6.72	11.1	16.5	14.4	18.8
Macrophages	Day2	0.73932	0.6068	0.94902	0.99892	0.09084	1.33668	0.60214	0.39355	0.668548	0.57706	2.10619	0.55752	0.98972	2.08445
	Day5	0.57131	0.95615	0.71955	0.98235	0.65408	0.748	0.65758	0.605894	0.885477	0.550485	2.331	1.24905	2.8368	1.12988
Monocytes	Day2	0.93696	1.8952	0.99636	0.87282	1.17062	1.79648	3.26592	1.57986	1.832	2.2568	3.2776	4.9864	3.3354	5.7195
	Day5	0.81549	0.67689	0.183665	0.2363	0.225568	0.246744	0.447161	0.392262	0.29213	0.463008	1.4985	1.815	2.944	2.35
NK cells	Day2	3.3285	4.82967	2.915	9.9298		1.9764	1.33921	3.192	3.5292	4	6.0165	4.86402	4.59984	4.9192
	Day5	2.58	2.2				2.19	1.94	1.8	1.5	1.77	13.7459	8.6025	15.498	7.884
B cells	Day2	30	29.2	25.9	29		27.9	23.8	27.8	27.8	28.9	29	26.5	28.6	34.3
	Day5	41.7	37.8	41.2			38.4	39.6	39.1	36.9	38.5	41.5	46.1	47.4	43.7
T cells	Day2	20.5	18.27	20.6	26.1		24.2	16.53	24	21	20	19.55	15.77	16.77	25.3
	Day5	21.3	21.1	21.2			22.2	24.7	28.7	27.1	25.67	26.9	18.5	20.5	18
Fig.3e
		PBS				BJCA001 (L)					SC5314
Leukocytes	Day2	29.2	41			31.5	28	37.75	30.25	34.25	133	76.5	129	92.1
	Day5	36.6	44.9	31.3	31.25	41.5	28	47.75	30.25	34.25	96.8	101	71.9	148
Macrophages	Day2	0.418547	0.69741			1.45896	0.355817	0.685893	0.558015	1.23535	2.45896	0.685893	0.558015	5.56369
	Day5	0.652175	1.12293	0.577523	0.355817	1.69438	1.15794	1.76866	1.71782	1.23535	1.82412	3.13387	4.07529	9.55843
Monocytes	Day2	0.370688	0.455531			0.64301	1.37491	1.45126	0.958117	0.666827	4.75927	4.02635	7.06997	7.73198
	Day5	1.74758	0.958364	1.26915	1.35844	1.97656	1.9992	2.0882	1.15429	1.95924	6.89729	4.32699	18.7472	6.37229
NK cells	Day2	4.01138	5.7391	1.20649	1.27531	0.86652	0.863268	0.701352	0.462613	1.71195	56.8522	11.9248	33.2046	11.7593
	Day5	3.45262	4.38583	3.83785		3.15314	7.0638	7.0176	6.5886	5.95578	12.9443	12.7254	11.9204	29.3391
B cells	Day2	4.4676	4.264	3.717	5.0625	9.5035	3.948	6.303	3.11575	3.6305	7.6608	4.90365	6.6822	4.8813
	Day5	3.7958	3.8453	4.2584		3.93666	3.65568	3.65575	3.37492	3.65575	3.4364	8.989	6.90959	9.472
T cells	Day2	6.1904	7.339	3.5695	3.4375	6.0175	3.612	7.30575	2.25665	4.8635	42.427	13.77	28.38	13.9992
	Day5	7.3932	7.4085	5.6027		23.8056	16.984	23.308	29.1344	23.308	40.0752	25.149	22.5766	44.252
Fig.3f
	mIL-1β				mIL-6				mTNF-α				mCXCL1				mCXCL2
	PBS	BJCA001 (L)	BJCA001 (H)	SC5314	PBS	BJCA001 (L)	BJCA001 (H)	SC5314	PBS	BJCA001 (L)	BJCA001 (H)	SC5314	PBS	BJCA001 (L)	BJCA001 (H)	SC5314	PBS	BJCA001 (L)	BJCA001 (H)	SC5314
	1.19	1.01	0.83	4.22	0.26	4.02	5.7	103.51	3.28	2.42	7.62	12.7	32.46	36.33	72.18	62.66	23.76	39.74	18.12	97.38
	0.42	0.42	1.53	2.17	0.26	2.25	5.7	49.15	1.51	2.33	5.31	8.37	36.33	40.19	86.74	92.43	25.59	12.23	18.12	39.74
	1.53	0.83	0.83	4.7	0.26	2.25	2.25	41.3	5.31	1.97	6.09	11.64	34.34	61.36	54.72	83.16	23.76	18.12	23.76	77.32
		0.42	0.83	4.17		2.84	4.55	56.85		3.69	3.69	10.74		42.92	67.26	96.49		20.02	18.12	64.61
		1.19	2.48							1.27	2.42			20.16	63.83			41.45	19.07

## Sheet: Fig.4
Fig.4a
	mIL-1β				mIL-6				mTNF-α				mCXCL1				mCXCL2
	Control	Y	FC	F	Control	Y	FC	F	Control	Y	FC	F	Control	Y	FC	F	Control	Y	FC	F
	1.95	1.95	2.35	3.41	186.45	217.15	304.63	199.66	56.79	122.87	155.95	106.74	305.8	651.244	451.244	451.244	57.9	149.77	170.68	188.2
	1.24	1.81	2.02	2.38	25.22	297.16	249.98	288.68	25.14	139.54	141.41	137.67	288.162	574.093	674.093	574.093	46.2	162.82	143.29	95.14
	1.53	2.09	2.35	3.35	156.57	286.18	246.94	276.16	47.45	141.41	138.6	121.74	291.267	684.014	584.014	684.014	52.96	189.92	140.61	113.79
Fig.4b
		PBS					Y					FC
CD11b+ Cells	Day2	7.46	6.26	6.63	7.32	10.3	8.02	10.08	7.86	8	8.06	8.2	8.4	9.48	8.14	6.4
	Day5	5.45	6.95	6.08	6.21	8.74	5.52	7.67	6.42	6.55	6.72	7.33	6.64	7.07	5.77	6.41
Macrophages	Day2	0.73932	0.6068	0.94902	0.99892	0.09084	1.33668	0.60214	0.39355	0.668548	0.57706	0.58359	0.87344	0.343215	0.39188	0.61952
	Day5	0.57131	0.95615	0.71955	0.98235	0.65408	0.748	0.65758	0.605894	0.885477	0.550485	0.521594	0.373086	0.7344	0.49104	0.50945
Monocytes	Day2	0.93696	1.8952	0.99636	0.87282	1.17062	1.79648	3.26592	1.57986	1.832	2.2568	1.3448	1.848	2.06664	2.14896	1.2032
	Day5	0.81549	0.67689	0.183665	0.2363	0.225568	0.246744	0.447161	0.392262	0.29213	0.463008	0.39582	0.333992	0.335825	0.313888	0.407035
Neutrophils	Day2	0.90036	1.2669	1.93154	0.561738	0.66356	0.93834	0.9324	0.578496	0.532	0.39494	1.1562	0.75936	0.353604	0.756206	0.31168
	Day5	1.23981	0.96876	0.7848	0.93825	0.76608	1.05432	1.25021	1.36104	1.01525	1.18272	1.22411	1.54048	1.06757	0.82511	1.33328
NK cells	Day2	3.3285	4.82967	2.915	9.9298		1.9764	1.33921	3.192	3.5292	4	3.09372	2.08302	3.535	3.11622	3.5653
	Day5	2.58	2.2				2.19	1.94	1.8	1.5	1.77	1.93	1.92	1.69
B cells	Day2	30	29.2	25.9	29		27.9	23.8	27.8	27.8	28.9	31.9	29.5	22.5	31.3	34.6
	Day5	41.7	37.8	41.2			38.4	39.6	39.1	36.9	38.5	41.9	39.5	32.5	41.3	34.6
T cells	Day2	20.5	18.27	20.6	26.1		24.2	16.53	24	21	20	15.62	13.99	20.1	13.22	20.1
	Day5	21.3	21.1	21.2			22.2	24.7	28.7	27.1	25.67	23.2	25.7	27.7	26.1	25.67
Fig.4c
		PBS				Y					FC
Leukocytes	Day2	29.2	41			31.5	28	37.75	30.25	34.25	35	38.5	32	31.75	41
	Day5	36.6	44.9	31.3	31.25	41.5	28	47.75	30.25	34.25	35	48.5	32	41.75	41
Macrophages	Day2	0.418547	0.69741			1.45896	0.355817	0.685893	0.558015	1.23535	0.521917	0.659958	1.19505	0.740759	1.32127
	Day5	0.652175	1.12293	0.577523	0.355817	1.69438	1.15794	1.76866	1.71782	1.23535	1.04525	1.36029	1.71341	1.88801	1.08431
Monocytes	Day2	0.370688	0.455531			0.64301	1.37491	1.45126	0.958117	0.666827	1.37088	1.26593	1.60154	1.46667	0.651389
	Day5	1.74758	0.958364	1.26915	1.35844	1.97656	1.9992	2.0882	1.15429	1.95924	2.06692	1.81038	1.19105	4.16615	1.18706
Neutrophils	Day2	0.370688	0.392985			0.666477	0.6485	0.818482	0.559726	0.347865	0.490752	0.603877	0.913845	0.770058	1.02356
	Day5	1.06501	0.49232	0.593824	0.685125	0.55532	0.667733	0.302429	0.247012	0.379408	0.48174	0.469359	0.365501	0.501175	0.219555
NK cells	Day2	4.01138	5.7391	1.20649	1.27531	0.86652	0.863268	0.701352	0.462613	1.71195	1.26677	1.23615	1.05391	0.507839	0.8487
	Day5	3.45262	4.38583	3.83785		3.15314	7.0638	7.0176	6.5886	5.95578	4.52624	5.38583	6.83785	5.15314	5.47577
B cells	Day2	4.4676	4.264	3.717	5.0625	9.5035	3.948	6.303	3.11575	3.6305	4.41	4.33105	3.616	3.9245	4.469
	Day5	3.7958	3.8453	4.2584		3.93666	3.65568	3.37492	3.65575	3.65575	2.93666	4.65568	3.616	3.37492	3.64585
T cells	Day2	6.1904	7.339	3.5695	3.4375	6.0175	3.612	7.30575	2.25665	4.8635	3.3075	3.33195	3.0816	2.61773	3.69
	Day5	7.3932	7.4085	5.6027		23.8056	16.984	29.1344	23.308	23.308	33.8056	26.984	30.816	19.1344
Fig.4d
	mIL-1β					mIL-6					mTNF-α					mCXCL1					mCXCL2
	PBS	L		H		PBS	L		H		PBS	L		H		PBS	L		H		PBS	L		H
		Y	FC	Y	FC		Y	FC	Y	FC		Y	FC	Y	FC		Y	FC	Y	FC		Y	FC	Y	FC
	1.19	1.01	0.42	0.83	1.19	0.26	4.02	4.02	5.7	5.91	3.28	2.42	2.42	7.62	7.99	32.46	36.33	13.63	72.18	34.71	23.76	39.74	16.19	18.12	20.02
	0.42	0.42	1.29	1.53	1.19	0.26	2.25	3.25	5.7	4.7	1.51	2.33	1.03	5.31	4.51	36.33	61.36	25.47	86.74	84.29	25.59	12.23	14.23	18.12	14.23
	1.53	0.83	1.53	0.83	2.77		2.25	2.25	2.25	5.7	5.31	1.97	3.28	6.09	4.91	34.34	42.92	68.51	54.72	52.59	23.76	18.12	32.77	23.76	29.21
		0.42	2.77	0.83	0.83					2.25	4.55	3.69	2.42	3.69	4.51		20.16	32.08	67.26	126.44		20.02	20.94	18.12	24.68
		1.19	0.42	2.48	0.83							1.27	2.42	2.42					63.83	60.56		41.45	20.02	19.07	10.18
Fig.4e
	Control	BJCA001	BJCA001-R #1	BJCA001-R #2	Cau-C #2, Clade I	Cau-J #1,Clade II	Cau-J #2,Clade II	Cau-I #1, Clade I	Cau-I #2,Clade I	Cau-I #3, Clade I	Cau-I #4, Clade III	Cau-K, Clade II	SC5314
Il-1β	0.918	1.316	0.73	0.945	0.823	0.728	1.366	0.527	0.88	1.183	1.017	1.32	5.222
	1.12096	0.910406	0.969038	0.921169	0.935772	0.916229	1.58415	0.733317	1.14696	1.25822	1.35688	1.4866	4.78834
	0.972134	1.05291	0.79058	0.949413	0.999869	1.02932	1.37193	0.718271	1.01012	1.53461	1.30314	1.48834	3.89468
Il-6	0.857	2.206	0.253	0.705	0.348	1.291	1.802	0.702	1.29	1.378	1.745	1.477	7.635
	1.1136	1.32243	0.453333	0.592947	0.38189	1.32945	2.24217	0.913622	1.19913	1.46251	1.79662	1.31927	6.78527
	1.04826	1.60042	0.603039	0.001559	0.311045	1.03543	2.62607	1.17143	1.30777	1.49208	2.1351	1.33271	6.48324
Tnf-α	0.942	0.791	0.607	0.794	0.702	0.814	1.067	0.727	0.941	0.807	1.748	0.999	1.317
	1.08557	0.923334	0.480021	0.734733	0.611708	1.10662	1.31381	0.617343	0.749867	1.07948	1.41975	0.814098	1.14944
	0.978098	0.806346	0.696993	0.764366	0.495333	0.810559	1.55466	0.561767	0.798873	0.846633	1.58588	0.719109	1.37291
Cxcl1	0.883	3.351	3.844	5.25	3.632	2.148	3.226	1.242	1.746	2.393	2.854	2.829	20.923
	1.17969	2.61846	4.50891	4.42143	3.04464	2.24828	3.85811	1.23404	1.73398	2.18679	3.33162	2.56983	20.3629
	0.959532	2.77034	4.17003	4.61571	1.71045	1.94561	3.87165	1.33959	1.82627	3.31026	3.27386	2.65884	18.0826
Cxcl2	0.97942	9.25351	10.8153	7.64756	9.00047	2.82843	2.05623	4.82323	4.01389	4.67511	4.22807	4.82323	56.493
	0.976032	8.08361	3.45477	2.45377	6.29846	4.74037	2.46229	4.89056	2.97935	4.14106	3.75809	6.63456	59.9214
	1.04608	5.95871	7.13503	5.05067	2.69447	3.83706	2.72263	4.62675	3.06312	4.74037	4.27226	6.9163	56.493
Fig.4f
	Control	BJCA001	BJCA001-R #1	BJCA001-R #2	Cau-C #2, Clade I	Cau-J #1,Clade II	Cau-J #2,Clade II	Cau-I #1, Clade I	Cau-I #2,Clade I	Cau-I #3, Clade I	Cau-I #4, Clade III	Cau-K, Clade II	SC5314
mIL-1β	5.35094	5.70686	6.07305	5.44662	5.33824	5.32674	5.92971	4.98265	5.39334	5.55105	7.85646	16.329	96.5496
	13.7186	6.49938	7.21515	8.54618	4.97059	6.0741	5.64797	5.11159	5.96201	5.38513	7.44077	7.05877	66.7012
	6.14999	5.75406	6.21757	8.66705	5.30924	6.06921	5.32349	5.68928	5.17969	4.89897	7.66101	6.88464	100.121
mIL-6	21.3765	54.496	58.2304	53.2139	46.3625	47.9179	30.2415	28.7924	39.3229	31.5789	40.8547	66.7303	255.934
	24.3664	41.2342	51.1957	35.8189	34.9313	38.7191	42.2964	24.5194	25.3847	14.6262	45.3562	42.3945	255.648
	24.3546	58.6609	66.9384	36.5966	16.6328	24.8331	51.4312	23.5647	20.7147	18.7071	42.2958	35.3506	332.342
mTNF-α	0.872502	2.33045	1.62518	1.70536	1.24396	1.5621	1.23737	1.89586	1.16548	1.75536	1.21596	1.21377	6.56772
	0.876324	1.98321	1.66816	1.41417	1.46989	1.46297	1.12705	1.67791	1.38467	1.06768	1.19651	1.53011	7.83058
	0.780491	1.79563	1.87318	1.53322	1.15194	1.3686	1.3009	1.45449	1.37564	1.1309	1.73081	1.77703	6.0301
mCXCL1	0.3058	0.651244	0.976244	0.862809	0.696822	0.933308	0.82485	0.633737	0.661396	0.984252	0.588563	0.819656	1.85513
	0.288162	0.574093	0.591726	0.683548	0.95826	0.687451	0.706672	0.4335	0.585165	0.546784	0.641729	0.573845	1.88346
	0.291267	0.684014	0.91659	0.529218	0.680812	0.792251	0.643406	0.617472	0.54534	0.531423	0.620096	0.606763	2.06348
mCXCL2	0.521709	1.41084	2.14526	1.84418	1.29904	1.7778	1.72373	1.50116	1.56593	2.01455	1.27198	1.76795	4.25972
	0.471435	1.53348	1.31027	1.3786	1.62748	1.3134	1.17153	1.06553	1.44277	1.31125	1.29421	1.18951	3.77955
	0.497211	1.70828	1.90871	1.29316	1.43594	1.652	1.21766	1.41075	1.10561	1.10715	1.27511	1.22331	3.92082
Fig.4g
	Control	BJCA001	BJCA001-R #1	BJCA001-R #2	Cau-C #2, Clade I	Cau-J #1,Clade II	Cau-J #2,Clade II	Cau-I #1, Clade I	Cau-I #2,Clade I	Cau-I #3, Clade I	Cau-I #4, Clade III	Cau-K, Clade II	SC5314
mIL-1β	4.87542	5.01807	5.01016	4.92399	5.26677	4.84192	4.79395	4.91906	4.967	4.86183	4.84614	4.96945	21.9944
	5.10697	4.8751	5.10897	4.84974	4.84052	4.82006	4.77623	4.98086	4.77626	5.01586	4.81177	4.80148	25.5743
	5.01611	4.78481	4.78329	4.90865	4.81769	4.80405	4.80226	4.80616	4.80154	4.83916	5.08551	4.79095	26.8014
mIL-6	60.512	42.5927	46.87	43.6598	22.487	47.6812	20.0452	40.0323	48.9993	36.3258	15.5348	56.0191	227.789
	38.9982	36.1854	12.9861	23.0174	41.9057	19.5399	20.0632	32.328	80.4959	28.1588	26.3431	41.0056	241.063
	41.3489	20.3079	27.7724	26.5003	20.3122	26.5997	44.7369	40.8572	102.476	68.4286	53.4599	54.8662	220.446
mTNF-α	0.576288	0.915753	0.606855	0.602101	0.458393	0.657399	0.396255	0.575942	0.483874	0.391307	0.42538	0.597153	3.67487
	0.515149	0.730938	0.53018	0.508721	0.538934	0.433387	0.348903	0.428808	0.44749	0.331876	0.489253	0.443993	3.72005
	0.543533	0.500407	0.47059	0.498359	0.422725	0.49148	0.30206	0.478885	0.465156	0.456809	0.535908	0.483	4.09593
mCXCL1	0.65763	0.621506	0.884775	0.831412	0.603428	0.815348	0.805477	0.784825	0.997321	0.69911	0.628106	0.485311	1.93311
	0.499501	0.619871	0.716563	0.646636	0.886787	0.653167	0.678072	0.67816	0.966128	0.771014	0.633942	0.358807	2.01484
	0.493192	0.568385	0.59298	0.581789	0.613226	0.501545	0.501266	0.822372	1.06003	0.808297	0.707416	0.554823	2.09667
mCXCL2	1.06063	0.985618	1.60506	1.31197	0.873871	1.28227	1.33081	1.36572	1.58408	1.11844	1.20674	0.881715	5.75047
	0.768361	1.18924	1.23791	0.984981	1.44249	0.934458	1.08137	1.1751	1.50844	1.07898	1.1458	0.963569	4.71515
	0.799208	1.18288	1.2224	0.848433	0.933717	0.834709	0.781328	1.1461	1.46955	1.071	1.8813	1.09063	4.34249

## Sheet: Fig.5
Fig.5a
	mIL-1β			mIL-6			mTNF-α			mCXCL1			mCXCL2
	Control	Live BJCA001	HK BJCA001	Control	Live BJCA001	HK BJCA001	Control	Live BJCA001	HK BJCA001	Control	Live BJCA001	HK BJCA001	Control	Live BJCA001	HK BJCA001
	0.386544	0.799655	0.683752	3.72028	3.57715	8.02033	0.136158	0.426021	3.85452	0.090519	0.470232	1.73608	0.220197	0.553002	1.41553
	0.823871	0.601673	1.505	3.24145	4.48566	12.9049	0.112659	0.33873	3.86163	0.115582	0.598486	1.94863	0.244911	0.443464	1.22467
	1.5457	1.63483	2.31003	3.47328	4.23436	10.7271	0.09464	0.24698	3.85808	0.062313	0.534359	1.2005	0.219755	0.333926	1.0338
Fig.5b
Fig.5c
	BJCA001				SC5314
Outer cell wall	89.5274	101.381	103.03	110.007	64.2823	41.7696	39.1577	50.0409
Inner cell wall	44.0345	21.7747	37.8123	35.3733	104.971	114.131	125.759	117.061

## Sheet: Fig.6
Fig.6a
	BJCA001				BJCA001 pmr1Δ
Outer cell wall	89.5274	101.381	103.03	110.007	25.5077	39.6128	29.708	29.0092
Inner cell wall	44.0345	21.7747	37.8123	35.3733	100.28	101.565	88.7288	80.6991
Fig.6e				Fig.6f				Fig.6g
	BJCA001	BJCA001 pmr1Δ			BJCA001	BJCA001 pmr1Δ
	23.1511	39.6168			29.0909	0.775726
	19.7749	63.5422			32.5455	0.775726
	21.5434	55.6189			60	0.918206
Fig.6h
	Il-1β			Il-6			Tnf-α			Cxcl1			Cxcl2
	Control	BJCA001	BJCA001 pmr1Δ	Control	BJCA001	BJCA001 pmr1Δ	Control	BJCA001	BJCA001 pmr1Δ	Control	BJCA001	BJCA001 pmr1Δ	Control	BJCA001	BJCA001 pmr1Δ
	0.920188	3.66802	6.06287	1.00022	0.996636	1.17836	0.923382	0.870551	2.09217	0.372419	4.46915	6.34227	0.97942	5.25977	14.6213
	1.08674	2.76064	7.06162	1.02101	1.01045	1.29235	1.08298	0.939523	2.22684	2.68514	5.35171	6.94031	1.02101	6.29846	14.3204
	1.00346	3.21433	6.56224	0.97942	0.982821	1.06437	1.00318	0.905037	2.15951	1.52878	4.91043	6.64129	1.00022	5.77912	14.4708
Fig.6i
	mIL-1β			mIL-6			mTNF-α			mCXCL1			mCXCL2
	Control	BJCA001	BJCA001 pmr1Δ	Control	BJCA001	BJCA001 pmr1Δ	Control	BJCA001	BJCA001 pmr1Δ	Control	BJCA001	BJCA001 pmr1Δ	Control	BJCA001	BJCA001 pmr1Δ
	0.391438	0.659428	1.08008	3.31307	3.95844	5.95253	0.130574	0.186688	0.768875	0.134037	0.340722	0.600036	0.386432	0.681181	1.05568
	0.209243	0.457506	1.20364	3.38205	3.87062	7.6683	0.137547	0.118059	0.606551	0.125063	0.368718	0.561658	0.291303	0.646579	0.963106
	0.300341	0.683243	1.11379	3.38978	4.04625	7.12852	0.186174	0.255317	0.56792	0.089878	0.312727	0.51239	0.289605	0.722332	0.931085
Fig.6k				Fig.6l				Fig.6m
	BJCA001	BJCA001 pmt1Δ			BJCA001	BJCA001 pmt1Δ
	20.5986	70.0973			29.0909	0.794118
	19.2097	66.8558			32.5455	0.838235
	21.1268	59.1572			60	0.966578
Fig.6n
	Il-1β			Il-6			Tnf-α			Cxcl1			Cxcl2
	Control	BJCA001	BJCA001 pmt1Δ	Control	BJCA001	BJCA001 pmt1Δ	Control	BJCA001	BJCA001 pmt1Δ	Control	BJCA001	BJCA001 pmt1Δ	Control	BJCA001	BJCA001 pmt1Δ
	1.26576	2.17347	2.37841	0.820742	1.00347	1.09809	0.986233	1.30134	1.93187	0.396392	5.55967	14.9804	1.1	2.14355	4.14106
	0.790041	1.79005	2.63902	1.21841	1.13682	1.44894	1.01396	1.48452	2.26577	2.52276	6.98858	14.4701	1	2.39496	4.31691
	1.0279	1.98176	2.50871	1.01958	1.07014	1.27352	1.0001	1.39293	2.09882	1.45957	6.27413	14.7252	1.05	2.26925	4.22899
Fig.6o
	mIL-1β			mIL-6			mTNF-α			mCXCL1			mCXCL2
	Control	BJCA001	BJCA001 pmt1Δ	Control	BJCA001	BJCA001 pmt1Δ	Control	BJCA001	BJCA001 pmt1Δ	Control	BJCA001	BJCA001 pmt1Δ	Control	BJCA001	BJCA001 pmt1Δ
	4.41113	4.56091	6.06595	7.88809	8.44488	10.9928	0.20845	1.03474	2.26284	0.134037	0.340722	0.600036	0.243752	0.436202	0.768622
	4.22611	5.00226	4.85552	5.32421	12.7412	15.8582	0.331566	1.16305	2.24402	0.125063	0.368718	0.561658	0.338479	0.476108	0.651528
	4.0411	4.11956	5.48333	5.32421	12.7412	15.8582	0.379498	0.906423	2.28165	0.089878	0.312727	0.51239	0.240323	0.396295	0.615313

## Sheet: Supplementary Fig 1
S1a
	Day1	Day2	Day3	Day4	Day5	Day6	Day7
Kidney	5.01853	5.29314	5.23175	5.5817	5.82164	5.38627	4.92189
	4.84275	5.50465	5.35428	5.7772	5.13142	5.56654	5.90994
	4.9	5.35	5.3	5.71271	5.82463	5.4668	5.91179
	4.92042	5.3826	5.29534	5.69054	5.19887	6.10099	5.62416
Spleen	5.96219	6.17345	5.99831	5.71369	5.80072	5.66045	5.48158
	5.95334	6.0999	5.80087	5.67281	5.75548	5.43038	5.02228
	5.09461	5.4347	5.92344	5.6929	5.90339	5.95741	5.21477
	5.67005	5.90268	5.90754	5.69313	5.78084	5.6408	5.30175
Brain	4.54707	5.66559	5.81024	5.36455	5.93072	5.826	5.70972
	4.71487	5.54838	5.61585	5.64211	5.91855	5.85197	5.76712
	4.63097	5.60698	2.74136	5.92015	5.77945	5.62377	5.89117
	4.63097	5.60698	3.8272	4.71741	5.75368	5.58661	5.60131
S1b
	Day1	Day2	Day3	Day4	Day5	Day6	Day7
Kidney	3.52475	3.71201	4.2619	5.11122	5.3634	5.5701	3.08105
	3.71526	3.70986	4.2779	3.90318	5.49999	3.57949	5.59274
	4.16688	4.08579	4.35248	4.83984	3.99931	4.50531	5.02015
	4.11866	3.84199	5.65124	3.94164	5.97074	3.81911	3.26992
Spleen	4.75157	5.40923	5.16975	5.00361	5.0802	4.33522	4.88738
	5.10768	5.28541	5.05806	5.06048	4.88354	4.20902	5.15692
	4.80471	5.38767	5.15178	5.03292	4.9675	4.31753	5.08029
	4.95367	5.65741	5.85611	4.8653	5.04951	4.48563	4.90425
Brain	3.29453	3.67768	4.12691	4.41547	4.84001	3.74219	4.58304
	2.94678	3.63561	4.34094	4.49229	3.90358	3.37896	4.73907
	3.15768	2.99318	4.15297	3.90204	4.45503	3.61172	3.76335
	2.64143	3.41676	4.43429	4.46297	4.46873	3.84602	4.64056
S1c
	Day1	Day2	Day3	Day4	Day5	Day6	Day7
Kidney	4.80292	4.22987	4.69341	3.40664	5.18544	5.62558	4.93785
	4.69053	4.08914	3.9004	4.67019	3.60258	5.56228	5.17785
	3.11874	4.5971	3.71923	4.88348	5.08057	5.00139	5.40285
	4.62096	2.90326	4.88353	5.09567	5.23338	5.47025	5.45465
Spleen	3.06613	2.79915	2.68178	3.01738	2.41936	1.80236	1.28963
	2.36089	2.78094	2.82821	2.99295	1.88439	2.53423	1.95703
	2.8871	3.08066	3.05348	3.20727	2.38911	2.40022	2.59189
	2.8978	2.88692	2.67114	3.16894	2.63466	2.27045	1.90274
Brain	3.01843	2.54218	2.93969	1.18432	1.53964	1.03313	1.26196
	2.42848	2.00343	2.13443	1.64927	1.09055	1.7689	1.10614
	1.34969	1.82051	2.18738	1.9173	0.699796	1.20041	0.722402
	2.07748	1.71465	3.26249	1.73897	1.48066	1.81154	2.18274

## Sheet: Supplementary Fig 3
	Il-1β		Il-6		Tnf-α		Cxcl1		Cxcl2
	Fixed BJCA001	Fixed SC5314	Fixed BJCA001	Fixed SC5314	Fixed BJCA001	Fixed SC5314	Fixed BJCA001	Fixed SC5314	Fixed BJCA001	Fixed SC5314
	1.07459	1.71099	1.00967	2.23978	0.997953	1.23597	0.993324	1.34147	0.824296	1.76967
	0.918415	1.7952	1.02613	2.38684	0.648222	1.44568	0.888906	1.42276	0.983662	1.83808
	1.007	1.98147	0.964198	2.4746	1.16736	1.35383	1.11777	1.66259	1.19204	1.90649

## Sheet: Supplementary Fig 5
S5a
	Hacat						Caco-2
30min	5.64263	4.07524	5.32915	19.8462	23.5385	13.3846	3.42466	5.47945	4.45205	20.8929	30	18.2143
1h	8.10398	4.89297	2.44648	8.33333	6.88406	10.5073	6.16438	5.23039	7.84558	11.7264	11.0749	13.6808
2h	2.5395	1.693	3.47065	3.59281	2.99401	0.199601	5.16556	8.34437	8.74172	1.39721	0.998004	2.59481
S5b
	BJCA001	SC5314
	63.5934	91.1954
	66.1939	93.074
	55.792	95.1423
S5d
		BJCA001									SC5314
Swap	Ear Skin	8700	13900	14100	12600	18300	20100	15900	15200	13800	0	0	0	0	0	0	0	0	0
	Back Skin	6720	3660	5010	8670	9230	9540	8710	7180	6920	0	0	0	0	0	0	0	0	0
Tissue	Ear Skin	2718.76	4867.29	17976.6	3046.62	29374.7	13278.7	5313.67	12298.7	5609.51	1966.01	0	1030.93	0	0	0	0	0	1379.31
	Back Skin	2179.84	1569.86	3252.03	1206.43	4255.32	1371.74	2095.81	6790.12	1075.27	0	0	0	0	0	0	0	0	0

## Sheet: Supplementary Fig 6
S6b				S6c
	BJCA001	SC5314			BJCA001					SC5314
	33.3333	72.7273		30min	133.333	114.286	125	25	0	290.909	138.462	107.143	146.667	237.5	190	200	60
	60	53.8462		60min	216.667	185.714	125	150	0	363.636	200	135.714	213.333	262.5	260	250	120
	42.8571	42.8571
	28.5714	53.3333
	60	62.5
		60
S6e				S6f
	BJCA001	SC5314			BJCA001						SC5314
	87.5	100		30min	306.25	400	518.75	350	363.158	311.111	400	610	660	450	460	400
	80	100		60min	356.25	415	562.5	395	405.263	383.333	410	660	780	620	600	460
	81.25	100
	85	100
	89.4737	100
	89.4737	100
S6h				S6i
	BJCA001	SC5314			BJCA001					SC5314
	16.6667	30.4348		30min	40	33.3333	33.3333	16.6667	40	32.1429	50	64.2857	33.3333	42.8571
	0	18.75		60min	66.6667	0	66.6667	25	90	65.2174	50	57.1429	37.5	57.1429
	22.2222	28.5714
	12.5	20.8333
	30	15.7895
S6j				S6k				S6l
	BJCA001	SC5314			BJCA001	SC5314			BJCA001										SC5314
6h	2.37	1.39		6h	4.62	1.3		1h	16.5669	16.269	20.1354	19.0413	19.5652	20.1316	15.2648	15.5932	13.2686	15.37	30.303	30.086	32.0144	33.5526	33.8068	30.2222	26.0434	26.3952	25.5944	21.4391
	2.94	0.79			4.264	1.024		3h	58.8235	33.7563	48.2085	41.3907	36.9186	22.1269	18.9723	33.5329	36.3946	21.6138	40.5063	47.6923	48.8372	38.6297	39.9648	51.2397	58.6735	46.6667	43.2432	42.5605
	2.48	1			3.972	0.9
24h	3.77	0.12		24h	46	1.8		S6m
	5.15	0.034			56	2.7			BJCA001	SC5314
	5.06	0.072			50	2.7			100	233.333
					49	4.6			20	28.5714
					48	3.4			0	42.8571
									12.5	66.6667
									33.3333	0
									50	150
									0	125
									0	33.3333
									133.333	25
									60	60
									25	66.6667
									87.5	50
									0	83.3333
									22.2222	77.7778
									25	22.2222
									50	12.5
									40	100
									0	80
									0	0
									40	66.6667

[truncated: 11 more sheets: Supplementary Fig 7, Supplementary Fig 8, Supplementary Fig 9, Supplementary Fig 10, Supplementary Fig 11, Supplementary Fig 13, Supplementary Fig 14, Supplementary Fig 15, Supplementary Fig 16, Supplementary Fig 17, Supplementary Fig 18]
